# Supplementary material for: Skeletal muscle gene expression dysregulation in long-term spaceflights and aging is clock-dependent
Source: NPJ Microgravity. 2023 Apr 3;9:30. doi: 10.1038/s41526-023-00273-4 (PMC10070655; doi:10.1038/s41526-023-00273-4)
Supplement: Supplementary file 2 — Dataset 1 [file 41526_2023_273_MOESM2_ESM.xlsx]

## Sheet: Tabelle1
Supplementary file 1: Table represents the detailed information on the published omics datasets used in this study.
Circadian expression profiling in skeletal muscle
Accession number	Associated papers	Model	Sex	Age	Muscle type	Datasets (circadian or single time point)	Sequencing type	Samples distribution	Were the animals entrained to certain light conditions prior to experiment? (LD: Light dark, DD: dark dark). In case of studies based on human, were there specific parameters considered like their sleep/wake up pattern?	At what time of the day samples were taken?	Year of Publication
GSE108539	https://doi.org/10.7554/elife.34114	Human	m=8; f=1	30+-10 years	Vastus lateralis biopsies	Circadian	RNA-seq	Sample taken at 12:00,16:00, 20:00, 00:00, 04:00, 08:00 (Participants = 9)	waking hours/lights on (07:00-22:00), lights out (22:00-07:00)	12:00; 16:00; 20:00; 24:00; 04:00;08:00 (4h interval)	2018
GSE109825	https://doi.org/10.7554/elife.34114	Human	m =2	60, 62 years	Myotubes cells isolated from Gluteus maximus biopsies	Circadian	RNA-seq	100 samples from 2 donors (cultured myotubes; isolated from GSE108539), WT = 50 samples, KO = 50 samples	Cells were synchronized prior to sampling	0-48h, every 2h (post-synchronization)	2018
GSE54650	https://doi.org/10.1073/pnas.1408886111	Mouse	male	6wk-old	Gastrocnemius muscle	Circadian	Microarray	24 samples (WT)	12:12 (Light-dark cycle) for 1week	every 2h for 48h	2014
GSE43071	https://doi.org/10.1016/j.molmet.2013.10.005	Mouse			Tibialis anterior and Soleus muscle	Circadian	Microarray	72 samples were analyzed, comprised of 4 experimental groups (Ctrl SOL, mKO SOL, Ctrl TA, mKO TA), with 3 biological replicates for each time point sampled every 4 hours for 24 hours. SOL and TA muscles were collected from the same animals	12:12 (Light-dark cycle)	ZT0 (6am), ZT4, 8. 12,16, 20	2014
GSE3746	https://doi.org/10.1152/physiolgenomics.00066.2007	Mouse	male	7-10wk	Gastrocnemius muscle	Circadian	Microarray	Mice were placed in light-tight boxes on a 12:12 LD cycle for 4 weeks, then released into constant darkness. Starting 30 hours after entry into DD (CT18), the left leg muscle from 5 wildtype mice, and the right leg muscle from the same wildtype mice were collected every 4 hours for 48 hours, for a total of 12 timepoints.	12:12 (Light-dark cycle)for 14 days; then dark-dark cycle (DD) for 30h	CT18 start, 4h interval for two complete circadian cycles	2007
Impact of extreme gravity environments on circadian regulation of skeletal muscle pathways
Accession number	Associated papers	Model	Sex	Age		Datasets (circadian or single time point)	Sequencing type	Samples distribution	Were the animals entrained to certain light conditions prior to experiment? (LD: Light dark, DD: dark dark). In case of studies based on human, were there specific parameters considered like their sleep/wake up pattern?	At what time of the day samples were taken?	Year of Publication
GLDS-99	https://genelab-data.ndc.nasa.gov/genelab/accession/GLDS-99/	Mouse	female	16wk	Extensor digitorum longus muscle	Single time point	RNA-seq	A cohort of 16-week-old female C57BL/6J mice (Jackson Lab) were flown to the ISS, housed in the Rodent Habitat and were subjected to microgravity for 37 days. Mice of simiar age, sex and strain were used for ground controls housed in identical hardware and matching ISS environmental conditions.	n/a	n/a	n/a
GLDS-101	https://genelab-data.ndc.nasa.gov/genelab/accession/GLDS-101/	Mouse	female	16wk	Gastrocnemius muscle	Single time point	RNA-seq	A cohort of 16-week-old female C57BL/6J mice (Jackson Lab) were flown to the ISS, housed in the Rodent Habitat and were subjected to microgravity for 37 days. Mice of simiar age, sex and strain were used for ground controls housed in identical hardware and matching ISS environmental conditions.	n/a	n/a	n/a
GLDS-103	https://genelab-data.ndc.nasa.gov/genelab/accession/GLDS-103/	Mouse	female	16wk	Quadriceps muscle	Single time point	RNA-seq	A cohort of 16-week-old female C57BL/6J mice (Jackson Lab) were flown to the ISS, housed in the Rodent Habitat and were subjected to microgravity for 37 days. Mice of simiar age, sex and strain were used for ground controls housed in identical hardware and matching ISS environmental conditions.	n/a	n/a	n/a
GLDS-104	https://genelab-data.ndc.nasa.gov/genelab/accession/GLDS-104/	Mouse	female	16wk	Soleus muscle	Single time point	RNA-seq	A cohort of 16-week-old female C57BL/6J mice (Jackson Lab) were flown to the ISS, housed in the Rodent Habitat and were subjected to microgravity for 37 days. Mice of simiar age, sex and strain were used for ground controls housed in identical hardware and matching ISS environmental conditions.	n/a	n/a	n/a
GLDS-105	https://genelab-data.ndc.nasa.gov/genelab/accession/GLDS-105/	Mouse	female	16wk	Tibialis anterior muscle	Single time point	RNA-seq	A cohort of 16-week-old female C57BL/6J mice (Jackson Lab) were flown to the ISS, housed in the Rodent Habitat and were subjected to microgravity for 37 days. Mice of simiar age, sex and strain were used for ground controls housed in identical hardware and matching ISS environmental conditions.	n/a	n/a	n/a
GSE156321	https://doi.org/10.1073/pnas.2014716117	Mouse		70days	Gastrocnemius muscle	Single time point	RNA-seq	All mice were 70 (+/−2) days old on the day of launch (L+0). Mice were assigned to five groups of eight animals as follows: uninjected C57BL/6N mice (groups 1, 4, and 5), ACVR2B/Fc-treated C57BL/6N mice (group 3), and Mstn −/− mice (group 2). (we used only spaceflight vs. ground control (uninjected) for our analysis)	n/a	n/a	2020
GSE94381	https://doi.org/10.3389/fphys.2017.00279	Mouse	male	19-20wk old	Longissimus dorsi muscle	Single time point	Microarray	C57BL/N6 mice were randomly divided in 3 groups: Bion Flown (BF), mice flown aboard the Bion M1 biosatellite in microgravity environment for 30 days; Bion Ground (BG), mice housed in the same habitat of flown animals but exposed to earth gravity; and Flight Control (FC), mice housed in a standard animal facility.		12-14h post landing	2017
GSE80223	https://doi.org/10.1371/journal.pone.0169314 https://doi.org/10.3390/ijms23010075	Mouse	male	19-20wk old	Soleus and Extensor digitorum longus muscles	Single time point	Microarray	C57BL/N6 mice were randomly divided in 3 groups: Bion Flown (BF), mice flown aboard the Bion M1 biosatellite in microgravity environment for 30 days; Bion Ground (BG), mice housed in the same habitat of flown animals but exposed to earth gravity; and Flight Control (FC), mice housed in a standard animal facility.			2017
GSE10533	https://doi.org/10.1152/japplphysiol.90780.2008	Mouse		77days	Gastrocnemius muscle	Single time point	Microarray	1) mouse gastrocnemius, spaceflight for 11 days 19hr, n=4; 2) mouse gastrocnemius, animal enclosure module for 11 days, 19h, n=4; 3) mouse calf muscle, hindlimb suspension for 12 days, n=5; 4) mouse calf muscle, hindlimb suspension for 12 days plus reloading for 3.5 hr, n=5; 5) mouse calf muscle, no experimental treatment, n=5.	12:12 LD	3.5-4h after landing	2009
PXD006764	https://doi.org/10.1096/fj.201700320r	Mouse	female; female; male	16wk; 9wk; 19-20wk	Supraspinatus muscle	Single time point	LC-MS/MS	The study compared the protein composition of supraspinatus muscle from the spaceflight mice subjected to either the 13-day NASA STS-135 mission or the 30-day Bion-M1 mission and their corresponding ground control mice.			2017
PXD005035	https://doi.org/10.1021/acs.jproteome.7b00201	Mouse	male	19-20wk old	Vastus lateralis, Soleus and Extensor digitorum longus (EDL) muscles	Single time point	LC-MS/MS	Five experimental group: 1) Flight group (n = 5, sacrificed directly after landing), 2) Flight recovery group (n = 4, sacrificed after an 8-day recovery period), 3) Ground control (n = 5, under space confined and diet condition), 4) Ground control 2 (n = 5, under standard animal housing; Vivarium control), 5) Recovery control group ( n = 5, standard housing for 38 days).	not known	13-16h after landing and after 8day recovery	2017
PXD017240	https://doi.org/10.1016/j.jprot.2020.103686	Mouse	male	9-10 wk old	Soleus and Extensor digitorum longus (EDL) muscles	Single time point	LC-MS/MS	Male C57BL/6 J mice (9–10 weeks old) were utilised in this study. Twelve mice were randomly divided into two groups: the 1 g group (N = 6) and 3 g group (N = 6). Three mice in each group were housed in plastic cages (18 cm width × 30 cm length × 14 cm height) over 28 d. A 3 g environment was created by centrifugation using a custom-made gondola-type rotating box with a 1.5-m arm length.	12:12 LD	not known	2019
GSE14798	https://doi.org/10.1152/physiolgenomics.00036.2009	Human	Female	29-37 years	Soleus and vastus lateralis muscles	Single time point	Microarray	Twenty-four healthy young European women voluntarily participated in the long-term bed rest (LTBR) study named WISE 2005 (Women International Space Simulation for Exploration). The subjects had no medical history or physical signs of neuromuscular disorder and did not regularly participate in training exercise. Eight subjects were randomly assigned to each of 3 experimental groups: those who perf…	not known	not known	2009
GSE148152	https://doi.org/10.1096/fj.201902976r	Human	male	26-41 years	Vastus lateralis muscle	Single time point	Microarray	Twenty-one healthy men (age range 26-41 yr) were randomized to performed 90-d bed rest with (BRE; n=9) or without (BR; n=12) concurrent iso-inertial resistance exercise targeting the quadriceps muscle group (i.e. supine squat; 4 sets of 7 maximal concentric-eccentric repetitions every third day) employing flywheel technology. Muscle biopsies from m. vastus lateralis were obtained from all subject…	not known	not known	2020
GLDS-370	https://genelab-data.ndc.nasa.gov/genelab/accession/GLDS-370/	Human	male	24-27 years	Vastus lateralis muscle	Single time point	Microarray	Ten young healthy Caucasian men (24-27 years) were recruited to the study. Subjects were requested to abstain from strenuous physical activity and alcohol consumption three days prior to the examination. To ensure standardized conditions, all subjects were provided with a nutritionally standardized diet three days prior to the first experimental day and during the bed rest with adjusted caloric c…	not known	not known	2010
GSE104999	https://doi.org/10.1152/ajpregu.00452.2017	Human	male	27±6 years	Vastus lateralis muscle	Single time point	Microarray	14 male subjects participated in normoxic bedrest (NBR) with muscle unloading, for 21 days, this is a substudy of tha PlanHab-study which apart from normoxic bedrest also involved hyboxic bedrest and hypoxic ambulation Throughout both bedrest interventions, each subject remained in a horizontal position at all times.	not known	not known	2018
Impact of aging in core clock genes network and skeletal-muscle associated pathways
Accession number	Associated papers	Model	Sex	Age		Datasets (circadian or single time point)	Sequencing type	Samples distribution	Were the animals entrained to certain light conditions prior to experiment? (LD: Light dark, DD: dark dark). In case of studies based on human, were there specific parameters considered like their sleep/wake up pattern?	At what time of the day samples were taken?	Year of Publication
GSE129643	https://doi.org/10.7554/elife.49874	Human	mixed	20-80+ years		Single time point	RNA-seq	Skeletal muscle biopsies were collected from 60 healthy participants of the Genetic and Epigenetic Study of Aging Laboratory Testing (GESTALT) aged 20 to 87 years who were defined as ‘healthy’ based on very strict evaluation criteria at the National Institute on Aging Clinical Unit in Baltimore (Tanaka et al., 2018). Exclusion criteria included any diseases that required chronic treatment (except…	not known	not known	2019
Influence of external zeitgebers (exercise, fasting) on core clock genes network and skeletal-muscle associated pathways
Accession number	Associated papers	Model	Sex	Age		Datasets (circadian or single time point)	Sequencing type	Samples distribution	Were the animals entrained to certain light conditions prior to experiment? (LD: Light dark, DD: dark dark). In case of studies based on human, were there specific parameters considered like their sleep/wake up pattern?	At what time of the day samples were taken?	Year of Publication
GSE107787	https://doi.org/10.1016/j.celrep.2018.11.077	Mouse	male			Circadian (ZT00-ZT20, every 4h; 12 samples)	RNA-seq	male C57BL/6 mice were subjected to 24-hr fasting (FAST) or to ad libitum normal chow feeding (FED) under 12hr light/ 12hr dark schedule. ZT0, 4, 8, 12, 16, 20 (n=3 per time point per group)	12:12 LD		2018
GSE97084	https://doi.org/10.1016/j.cmet.2017.02.009	Human	male and female	young (18-30y); older (65-80y)		Muscle biopsies (51 samples)	RNA-seq	high-intensity aerobic interval (HIIT), resistance (RT), and combined exercise training: Pre- and post-training	12wk training before testing, biopsies were taken after overnight fasting	samples taken at 0700, 1000, 1500 hours	2017
GSE155230	https://doi.org/10.3389/fendo.2020.591476	Rat	male			gastrocnemius muscles (18 samples)	RNA-seq	rat models for divergent intrinsic aerobic capacity, high-capacity runners (HCR) and low-capacity runners (LCR) and for the adaptational aerobic capacity, low response trainers (LRT) and high response trainers (HRT). (n = 3 per group)			2020
GSE117161	https://doi.org/10.1016/j.cmet.2019.03.012	Mouse; human	males	3month; 32.7+-11.3		18 samples	RNA-seq	basal, high intensity and moderate intensity runnig protocol at ZT14 and ZT22 in gastrocnemius muscle in C57B6 mice	12:12 LD; human at least 7h sleep		2019
