# Supplementary material for: Skeletal muscle gene expression dysregulation in long-term spaceflights and aging is clock-dependent
Source: NPJ Microgravity. 2023 Apr 3;9:30. doi: 10.1038/s41526-023-00273-4 (PMC10070655; doi:10.1038/s41526-023-00273-4)
Supplement: Supplementary file 5 — Dataset 4 [file 41526_2023_273_MOESM5_ESM.xlsx]

## Sheet: Compiled_pathways_genes_muscle_
Supplementary file 4: List of unique set of genes associated with circadian rhythms and skeletal muscle pathways retreived from KEGG, Reactome and literature for rat
Ensembl_gene_ID	Gene_Name	Gene_description
ENSRNOG00000000017	Steap1	STEAP family member 1 [Source:RGD Symbol;Acc:1311543]
ENSRNOG00000000068	Ppp2r5a	protein phosphatase 2, regulatory subunit B', alpha [Source:RGD Symbol;Acc:1308022]
ENSRNOG00000000070	Dr1	down-regulator of transcription 1 [Source:RGD Symbol;Acc:1305201]
ENSRNOG00000000109	Fgf20	fibroblast growth factor 20 [Source:RGD Symbol;Acc:71068]
ENSRNOG00000000145	Pik3r3	phosphoinositide-3-kinase regulatory subunit 3 [Source:RGD Symbol;Acc:621042]
ENSRNOG00000000157	Atg12	autophagy related 12 [Source:RGD Symbol;Acc:1306306]
ENSRNOG00000000165	Pfkfb1	6-phosphofructo-2-kinase/fructose-2,6-biphosphatase 1 [Source:MGI Symbol;Acc:MGI:107816]
ENSRNOG00000000190	Ep300	E1A binding protein p300 [Source:RGD Symbol;Acc:620036]
ENSRNOG00000000299	Foxo3	forkhead box O3 [Source:RGD Symbol;Acc:1309196]
ENSRNOG00000000302	Sesn1	sestrin 1 [Source:RGD Symbol;Acc:1307517]
ENSRNOG00000000415	Asf1a	anti-silencing function 1A histone chaperone [Source:RGD Symbol;Acc:1311941]
ENSRNOG00000000431	Atf6b	activating transcription factor 6 beta [Source:RGD Symbol;Acc:1303317]
ENSRNOG00000000456	Psmb8	proteasome 20S subunit beta 8 [Source:RGD Symbol;Acc:3426]
ENSRNOG00000000459	Psmb9	proteasome 20S subunit beta 9 [Source:RGD Symbol;Acc:3427]
ENSRNOG00000000464	Rxrb	retinoid X receptor beta [Source:RGD Symbol;Acc:3611]
ENSRNOG00000000467	Ring1	ring finger protein 1 [Source:RGD Symbol;Acc:3576]
ENSRNOG00000000488	Hmga1	high mobility group AT-hook 1 [Source:RGD Symbol;Acc:628699]
ENSRNOG00000000503	Ppard	peroxisome proliferator-activated receptor delta [Source:RGD Symbol;Acc:3370]
ENSRNOG00000000505	Rpl10a	ribosomal protein L10A [Source:RGD Symbol;Acc:620497]
ENSRNOG00000000513	Mapk14	mitogen activated protein kinase 14 [Source:RGD Symbol;Acc:70496]
ENSRNOG00000000515	Mapk13	mitogen activated protein kinase 13 [Source:RGD Symbol;Acc:3045]
ENSRNOG00000000521	Cdkn1a	cyclin-dependent kinase inhibitor 1A [Source:RGD Symbol;Acc:69328]
ENSRNOG00000000574	AC096404.1
ENSRNOG00000000576	Anapc16	anaphase promoting complex subunit 16 [Source:RGD Symbol;Acc:2321124]
ENSRNOG00000000593	Rev3l	REV3 like, DNA directed polymerase zeta catalytic subunit [Source:RGD Symbol;Acc:1307087]
ENSRNOG00000000599	Lama4	laminin subunit alpha 4 [Source:RGD Symbol;Acc:1560062]
ENSRNOG00000000611	Ube2d1	ubiquitin-conjugating enzyme E2D 1 [Source:RGD Symbol;Acc:1307886]
ENSRNOG00000000613	Tfam	transcription factor A, mitochondrial [Source:RGD Symbol;Acc:620682]
ENSRNOG00000000658	Acacb	acetyl-CoA carboxylase beta [Source:RGD Symbol;Acc:620500]
ENSRNOG00000000715	Pou1f1	POU class 1 homeobox 1 [Source:RGD Symbol;Acc:3367]
ENSRNOG00000000716	Htr1f	5-hydroxytryptamine receptor 1F [Source:RGD Symbol;Acc:71083]
ENSRNOG00000000728	Clic2	chloride intracellular channel 2 [Source:RGD Symbol;Acc:1306580]
ENSRNOG00000000774	Gabbr1	gamma-aminobutyric acid type B receptor subunit 1 [Source:RGD Symbol;Acc:621537]
ENSRNOG00000000796	Ranbp2	RAN binding protein 2 [Source:RGD Symbol;Acc:1560047]
ENSRNOG00000000814	Fabp7	fatty acid binding protein 7 [Source:RGD Symbol;Acc:69312]
ENSRNOG00000000826	Flot1	flotillin 1 [Source:RGD Symbol;Acc:70991]
ENSRNOG00000000902	Hsph1	heat shock protein family H (Hsp110) member 1 [Source:RGD Symbol;Acc:1311609]
ENSRNOG00000000920	Phkg1	phosphorylase kinase catalytic subunit gamma 1 [Source:RGD Symbol;Acc:3325]
ENSRNOG00000000940	Flt1	FMS-like tyrosine kinase 1 [Source:MGI Symbol;Acc:MGI:95558]
ENSRNOG00000000975	Mcoln1	mucolipin TRP cation channel 1 [Source:RGD Symbol;Acc:1308953]
ENSRNOG00000001004	Ncor2	nuclear receptor co-repressor 2 [Source:RGD Symbol;Acc:1310293]
ENSRNOG00000001047	Map2k7	mitogen activated protein kinase kinase 7 [Source:RGD Symbol;Acc:1560043]
ENSRNOG00000001050	Eif2ak1	eukaryotic translation initiation factor 2 alpha kinase 1 [Source:RGD Symbol;Acc:70883]
ENSRNOG00000001068	Rac1	Rac family small GTPase 1 [Source:RGD Symbol;Acc:619755]
ENSRNOG00000001069	Elavl1	ELAV like RNA binding protein 1 [Source:RGD Symbol;Acc:1308649]
ENSRNOG00000001099	Rbak	RB-associated KRAB zinc finger [Source:RGD Symbol;Acc:1562875]
ENSRNOG00000001130	Nos1	nitric oxide synthase 1 [Source:RGD Symbol;Acc:3184]
ENSRNOG00000001142	Prkab1	protein kinase AMP-activated non-catalytic subunit beta 1 [Source:RGD Symbol;Acc:71057]
ENSRNOG00000001149	Pxn	paxillin [Source:RGD Symbol;Acc:1305759]
ENSRNOG00000001151	Sirt4	sirtuin 4 [Source:RGD Symbol;Acc:1310413]
ENSRNOG00000001152	Glp1r	glucagon-like peptide 1 receptor [Source:RGD Symbol;Acc:2703]
ENSRNOG00000001153	Pla2g1b	phospholipase A2 group IB [Source:RGD Symbol;Acc:61949]
ENSRNOG00000001170	Cox6a1	cytochrome c oxidase subunit 6A1 [Source:RGD Symbol;Acc:2384]
ENSRNOG00000001182	Ndufv3	NADH:ubiquinone oxidoreductase subunit V3 [Source:RGD Symbol;Acc:621020]
ENSRNOG00000001189	Sik1	salt-inducible kinase 1 [Source:RGD Symbol;Acc:69407]
ENSRNOG00000001214	Pfkl	phosphofructokinase, liver type [Source:RGD Symbol;Acc:3311]
ENSRNOG00000001235	Gna12	G protein subunit alpha 12 [Source:RGD Symbol;Acc:71018]
ENSRNOG00000001237	Cabin1	calcineurin binding protein 1 [Source:RGD Symbol;Acc:620263]
ENSRNOG00000001247	Clip1	CAP-GLY domain containing linker protein 1 [Source:RGD Symbol;Acc:67404]
ENSRNOG00000001249	Col6a1	collagen type VI alpha 1 chain [Source:RGD Symbol;Acc:1565398]
ENSRNOG00000001254	Col6a2	collagen type VI alpha 2 chain [Source:RGD Symbol;Acc:1305585]
ENSRNOG00000001255	Mlxip	MLX interacting protein [Source:MGI Symbol;Acc:MGI:2141183]
ENSRNOG00000001269	Ppp1cc	protein phosphatase 1 catalytic subunit gamma [Source:RGD Symbol;Acc:3377]
ENSRNOG00000001276	Pcnt	pericentrin [Source:RGD Symbol;Acc:1595865]
ENSRNOG00000001283	Anapc7	anaphase promoting complex subunit 7 [Source:RGD Symbol;Acc:1311927]
ENSRNOG00000001285	Atp2a2	ATPase sarcoplasmic/endoplasmic reticulum Ca2+ transporting 2 [Source:RGD Symbol;Acc:2174]
ENSRNOG00000001296	P2rx7	purinergic receptor P2X 7 [Source:RGD Symbol;Acc:3241]
ENSRNOG00000001299	Sun1	Sad1 and UNC84 domain containing 1 [Source:RGD Symbol;Acc:1359142]
ENSRNOG00000001300	P2rx4	purinergic receptor P2X 4 [Source:RGD Symbol;Acc:62073]
ENSRNOG00000001302	Adora2a	adenosine A2a receptor [Source:RGD Symbol;Acc:2049]
ENSRNOG00000001309	Camkk2	calcium/calmodulin-dependent protein kinase kinase 2 [Source:RGD Symbol;Acc:620092]
ENSRNOG00000001312	Pdgfa	platelet derived growth factor subunit A [Source:RGD Symbol;Acc:3282]
ENSRNOG00000001316	Anapc5	anaphase-promoting complex subunit 5 [Source:RGD Symbol;Acc:1306125]
ENSRNOG00000001325	Il3ra	interleukin 3 receptor subunit alpha [Source:RGD Symbol;Acc:628728]
ENSRNOG00000001336	Orai1	ORAI calcium release-activated calcium modulator 1 [Source:RGD Symbol;Acc:1311873]
ENSRNOG00000001399	Tbx5	T-box transcription factor 5 [Source:RGD Symbol;Acc:1305702]
ENSRNOG00000001409	Gnb2	G protein subunit beta 2 [Source:RGD Symbol;Acc:69319]
ENSRNOG00000001412	Epo	erythropoietin [Source:RGD Symbol;Acc:2559]
ENSRNOG00000001414	Serpine1	serpin family E member 1 [Source:RGD Symbol;Acc:3249]
ENSRNOG00000001425	Sh2b2	SH2B adaptor protein 2 [Source:RGD Symbol;Acc:69284]
ENSRNOG00000001427	Orai2	ORAI calcium release-activated calcium modulator 2 [Source:RGD Symbol;Acc:1310213]
ENSRNOG00000001436	Ywhag	tyrosine 3-monooxygenase/tryptophan 5-monooxygenase activation protein, gamma [Source:RGD Symbol;Acc:62002]
ENSRNOG00000001449	Pom121	POM121 transmembrane nucleoporin [Source:RGD Symbol;Acc:620680]
ENSRNOG00000001452	Fzd9	frizzled class receptor 9 [Source:RGD Symbol;Acc:628817]
ENSRNOG00000001456	Nup153	nucleoporin 153 [Source:RGD Symbol;Acc:3216]
ENSRNOG00000001480	Ncf1	neutrophil cytosolic factor 1 [Source:RGD Symbol;Acc:61307]
ENSRNOG00000001488	Psmb1	proteasome 20S subunit beta 1 [Source:RGD Symbol;Acc:621092]
ENSRNOG00000001492	Slc8a2	solute carrier family 8 member A2 [Source:RGD Symbol;Acc:620194]
ENSRNOG00000001516	Rapgef4	Rap guanine nucleotide exchange factor 4 [Source:RGD Symbol;Acc:621886]
ENSRNOG00000001518	Itga6	integrin subunit alpha 6 [Source:RGD Symbol;Acc:621633]
ENSRNOG00000001548	Nfe2l2	nuclear factor, erythroid 2-like 2 [Source:RGD Symbol;Acc:620360]
ENSRNOG00000001551	Atp5pf	ATP synthase peripheral stalk subunit F6 [Source:RGD Symbol;Acc:621376]
ENSRNOG00000001559	Mtx2	metaxin 2 [Source:RGD Symbol;Acc:1306473]
ENSRNOG00000001582	Bach1	BTB domain and CNC homolog 1 [Source:RGD Symbol;Acc:1306693]
ENSRNOG00000001585	Nrip1	nuclear receptor interacting protein 1 [Source:RGD Symbol;Acc:1311850]
ENSRNOG00000001596	Atp5mc3	ATP synthase membrane subunit c locus 3 [Source:RGD Symbol;Acc:620052]
ENSRNOG00000001597	Atf2	activating transcription factor 2 [Source:RGD Symbol;Acc:621862]
ENSRNOG00000001611	Rpl24	ribosomal protein L24 [Source:RGD Symbol;Acc:621191]
ENSRNOG00000001647	Ets2	ETS proto-oncogene 2, transcription factor [Source:RGD Symbol;Acc:1584977]
ENSRNOG00000001658	Kcnj6	potassium inwardly-rectifying channel, subfamily J, member 6 [Source:RGD Symbol;Acc:2959]
ENSRNOG00000001662	Dyrk1a	dual specificity tyrosine phosphorylation regulated kinase 1A [Source:RGD Symbol;Acc:2528]
ENSRNOG00000001708	Dvl3	dishevelled segment polarity protein 3 [Source:RGD Symbol;Acc:1308834]
ENSRNOG00000001719	Psmd2	proteasome 26S subunit, non-ATPase 2 [Source:RGD Symbol;Acc:1305752]
ENSRNOG00000001738	Eif4g1	eukaryotic translation initiation factor 4 gamma, 1 [Source:RGD Symbol;Acc:1306144]
ENSRNOG00000001742	Clcn2	chloride voltage-gated channel 2 [Source:RGD Symbol;Acc:2361]
ENSRNOG00000001747	Pak2	p21 (RAC1) activated kinase 2 [Source:RGD Symbol;Acc:61953]
ENSRNOG00000001770	Ehhadh	enoyl-CoA hydratase and 3-hydroxyacyl CoA dehydrogenase [Source:RGD Symbol;Acc:621441]
ENSRNOG00000001795	Itgb5	integrin subunit beta 5 [Source:RGD Symbol;Acc:628869]
ENSRNOG00000001803	Dnajb11	DnaJ heat shock protein family (Hsp40) member B11 [Source:RGD Symbol;Acc:1307373]
ENSRNOG00000001804	Itpr2	inositol 1,4,5-trisphosphate receptor, type 2 [Source:RGD Symbol;Acc:69649]
ENSRNOG00000001813	Dnm1l	dynamin 1-like [Source:RGD Symbol;Acc:620416]
ENSRNOG00000001821	Adipoq	adiponectin, C1Q and collagen domain containing [Source:RGD Symbol;Acc:628748]
ENSRNOG00000001830	Arntl2	aryl hydrocarbon receptor nuclear translocator-like 2 [Source:RGD Symbol;Acc:620230]
ENSRNOG00000001837	Sst	somatostatin [Source:RGD Symbol;Acc:3761]
ENSRNOG00000001843	Bcl6	BCL6, transcription repressor [Source:RGD Symbol;Acc:1309345]
ENSRNOG00000001849	Mapk1	mitogen activated protein kinase 1 [Source:RGD Symbol;Acc:70500]
ENSRNOG00000001868	Crkl	CRK like proto-oncogene, adaptor protein [Source:RGD Symbol;Acc:1308531]
ENSRNOG00000001873	P2rx6	purinergic receptor P2X 6 [Source:RGD Symbol;Acc:3243]
ENSRNOG00000001890	Txnrd2	thioredoxin reductase 2 [Source:RGD Symbol;Acc:61960]
ENSRNOG00000001931	Fgf12	fibroblast growth factor 12 [Source:RGD Symbol;Acc:620163]
ENSRNOG00000001982	Cblb	Cbl proto-oncogene B [Source:RGD Symbol;Acc:620535]
ENSRNOG00000001984	Kcne1	potassium voltage-gated channel subfamily E regulatory subunit 1 [Source:RGD Symbol;Acc:2956]
ENSRNOG00000001991	Atp5po	ATP synthase peripheral stalk subunit OSCP [Source:RGD Symbol;Acc:621379]
ENSRNOG00000001992	Atp6v1a	ATPase H+ transporting V1 subunit A [Source:RGD Symbol;Acc:1596464]
ENSRNOG00000002041	Boc	BOC cell adhesion associated, oncogene regulated [Source:RGD Symbol;Acc:1304550]
ENSRNOG00000002050	Igfbp7	insulin-like growth factor binding protein 7 [Source:RGD Symbol;Acc:1306201]
ENSRNOG00000002074	Rest	RE1-silencing transcription factor [Source:RGD Symbol;Acc:621069]
ENSRNOG00000002079	Mapk10	mitogen activated protein kinase 10 [Source:RGD Symbol;Acc:3663]
ENSRNOG00000002089	Ccng2	cyclin G2 [Source:RGD Symbol;Acc:1305002]
ENSRNOG00000002115	Sod1	superoxide dismutase 1 [Source:RGD Symbol;Acc:3731]
ENSRNOG00000002153	Cep135	centrosomal protein 135 [Source:RGD Symbol;Acc:1310726]
ENSRNOG00000002158	Ibsp	integrin-binding sialoprotein [Source:RGD Symbol;Acc:2855]
ENSRNOG00000002175	Clock	clock circadian regulator [Source:RGD Symbol;Acc:620271]
ENSRNOG00000002180	Tbc1d1	TBC1 domain family member 1 [Source:RGD Symbol;Acc:1304562]
ENSRNOG00000002215	Mylk	myosin light chain kinase [Source:RGD Symbol;Acc:1310915]
ENSRNOG00000002223	AABR07012587.1	hypothetical LOC100360229 [Source:RGD Symbol;Acc:2322521]
ENSRNOG00000002227	Kit	KIT proto-oncogene receptor tyrosine kinase [Source:RGD Symbol;Acc:620568]
ENSRNOG00000002229	Adcy5	adenylate cyclase 5 [Source:RGD Symbol;Acc:71014]
ENSRNOG00000002232	Aff1	AF4/FMR2 family, member 1 [Source:RGD Symbol;Acc:1307940]
ENSRNOG00000002244	Pdgfra	platelet derived growth factor receptor alpha [Source:RGD Symbol;Acc:3284]
ENSRNOG00000002247	Nup54	nucleoporin 54 [Source:RGD Symbol;Acc:619926]
ENSRNOG00000002251	Sec31a	SEC31 homolog A, COPII coat complex component [Source:RGD Symbol;Acc:620233]
ENSRNOG00000002301	Uso1	USO1 vesicle transport factor [Source:RGD Symbol;Acc:621604]
ENSRNOG00000002302	Corin	corin, serine peptidase [Source:RGD Symbol;Acc:727887]
ENSRNOG00000002303	Kcnj12	potassium inwardly-rectifying channel, subfamily J, member 12 [Source:RGD Symbol;Acc:621660]
ENSRNOG00000002361	Prkg2	protein kinase cGMP-dependent 2 [Source:RGD Symbol;Acc:3401]
ENSRNOG00000002394	Tpr	translocated promoter region, nuclear basket protein [Source:RGD Symbol;Acc:1310664]
ENSRNOG00000002418	Tgfb2	transforming growth factor, beta 2 [Source:RGD Symbol;Acc:70491]
ENSRNOG00000002428	Lpar4	lysophosphatidic acid receptor 4 [Source:RGD Symbol;Acc:1563686]
ENSRNOG00000002454	Rnf2	ring finger protein 2 [Source:RGD Symbol;Acc:1305491]
ENSRNOG00000002468	Tnr	tenascin R [Source:RGD Symbol;Acc:3886]
ENSRNOG00000002511	Flt4	Fms related receptor tyrosine kinase 4 [Source:RGD Symbol;Acc:621737]
ENSRNOG00000002516	Mtm1	myotubularin 1 [Source:RGD Symbol;Acc:1304582]
ENSRNOG00000002548	Tnn	tenascin N [Source:RGD Symbol;Acc:1306002]
ENSRNOG00000002568	Socs1	suppressor of cytokine signaling 1 [Source:RGD Symbol;Acc:69272]
ENSRNOG00000002585	Cul4b	cullin 4B [Source:RGD Symbol;Acc:1564494]
ENSRNOG00000002592	Rps6ka6	ribosomal protein S6 kinase polypeptide 6 [Source:MGI Symbol;Acc:MGI:1914321]
ENSRNOG00000002607	Sox9	SRY-box transcription factor 9 [Source:RGD Symbol;Acc:620474]
ENSRNOG00000002642	Ptges3	prostaglandin E synthase 3 [Source:RGD Symbol;Acc:1561913]
ENSRNOG00000002653	Kcnk2	potassium two pore domain channel subfamily K member 2 [Source:RGD Symbol;Acc:621448]
ENSRNOG00000002657	Pla2g4a	phospholipase A2 group IVA [Source:RGD Symbol;Acc:67366]
ENSRNOG00000002667	Lamc2	laminin subunit gamma 2 [Source:RGD Symbol;Acc:621053]
ENSRNOG00000002680	Lamc1	laminin subunit gamma 1 [Source:RGD Symbol;Acc:621052]
ENSRNOG00000002693	Nme1	NME/NM23 nucleoside diphosphate kinase 1 [Source:RGD Symbol;Acc:70497]
ENSRNOG00000002695	Tfb2m	transcription factor B2, mitochondrial [Source:RGD Symbol;Acc:1307091]
ENSRNOG00000002721	Ndufb4	NADH:ubiquinone oxidoreductase subunit B4 [Source:RGD Symbol;Acc:1307072]
ENSRNOG00000002735	Dhx9	DExH-box helicase 9 [Source:RGD Symbol;Acc:1308548]
ENSRNOG00000002749	Spag9	sperm associated antigen 9 [Source:RGD Symbol;Acc:1311289]
ENSRNOG00000002754	Areg	amphiregulin [Source:RGD Symbol;Acc:2149]
ENSRNOG00000002763	Ulk2	unc-51 like autophagy activating kinase 2 [Source:RGD Symbol;Acc:1310181]
ENSRNOG00000002771	Ereg	epiregulin [Source:RGD Symbol;Acc:620299]
ENSRNOG00000002793	Sstr2	somatostatin receptor 2 [Source:RGD Symbol;Acc:3763]
ENSRNOG00000002810	Gfpt2	glutamine-fructose-6-phosphate transaminase 2 [Source:RGD Symbol;Acc:1303097]
ENSRNOG00000002821	Phlpp1	PH domain and leucine rich repeat protein phosphatase 1 [Source:RGD Symbol;Acc:621308]
ENSRNOG00000002823	Mapk9	mitogen-activated protein kinase 9 [Source:RGD Symbol;Acc:628847]
ENSRNOG00000002833	Gsk3b	glycogen synthase kinase 3 beta [Source:RGD Symbol;Acc:70982]
ENSRNOG00000002840	Atp5f1b	ATP synthase F1 subunit beta [Source:RGD Symbol;Acc:621368]
ENSRNOG00000002863	Cacna1e	calcium voltage-gated channel subunit alpha1 E [Source:RGD Symbol;Acc:2246]
ENSRNOG00000002886	Myh10	myosin heavy chain 10 [Source:RGD Symbol;Acc:71000]
ENSRNOG00000002911	Alb	albumin [Source:RGD Symbol;Acc:2085]
ENSRNOG00000002912	Parn	poly(A)-specific ribonuclease [Source:RGD Symbol;Acc:1565449]
ENSRNOG00000002922	Adora2b	adenosine A2B receptor [Source:RGD Symbol;Acc:2050]
ENSRNOG00000002934	Atp1b1	ATPase Na+/K+ transporting subunit beta 1 [Source:RGD Symbol;Acc:2170]
ENSRNOG00000002951	Ccnb3	cyclin B3 [Source:RGD Symbol;Acc:1564367]
ENSRNOG00000002956	Stim2	stromal interaction molecule 2 [Source:RGD Symbol;Acc:1304641]
ENSRNOG00000002969	Itpkb	inositol-trisphosphate 3-kinase B [Source:RGD Symbol;Acc:2932]
ENSRNOG00000002978	Faslg	Fas ligand [Source:RGD Symbol;Acc:3880]
ENSRNOG00000002989	Nmt1	N-myristoyltransferase 1 [Source:RGD Symbol;Acc:628642]
ENSRNOG00000003008	AABR07039338.1	HIG1 domain family, member 1A-like [Source:NCBI gene (formerly Entrezgene);Acc:100361671]
ENSRNOG00000003011	Gadd45gip1	GADD45G interacting protein 1 [Source:RGD Symbol;Acc:1309249]
ENSRNOG00000003019	Ubn1	ubinuclein 1 [Source:RGD Symbol;Acc:1311582]
ENSRNOG00000003029	Calr	calreticulin [Source:RGD Symbol;Acc:620288]
ENSRNOG00000003031	Atp2b4	ATPase plasma membrane Ca2+ transporting 4 [Source:RGD Symbol;Acc:621305]
ENSRNOG00000003033	Plcd3	phospholipase C, delta 3 [Source:RGD Symbol;Acc:1310903]
ENSRNOG00000003039	Wnt3a	Wnt family member 3A [Source:RGD Symbol;Acc:1308057]
ENSRNOG00000003052	Cox18	cytochrome c oxidase assembly factor COX18 [Source:RGD Symbol;Acc:1559547]
ENSRNOG00000003063	Phka1	phosphorylase kinase regulatory subunit alpha 1 [Source:RGD Symbol;Acc:621522]
ENSRNOG00000003066	Wnt9a	Wnt family member 9A [Source:RGD Symbol;Acc:1305018]
ENSRNOG00000003069	Cd38	CD38 molecule [Source:RGD Symbol;Acc:2303]
ENSRNOG00000003084	Parp1	poly (ADP-ribose) polymerase 1 [Source:RGD Symbol;Acc:2053]
ENSRNOG00000003117	Psmd12	proteasome 26S subunit, non-ATPase 12 [Source:RGD Symbol;Acc:1359305]
ENSRNOG00000003123	Rpa1	replication protein A1 [Source:RGD Symbol;Acc:1307376]
ENSRNOG00000003139	Smc1a	structural maintenance of chromosomes 1A [Source:RGD Symbol;Acc:61991]
ENSRNOG00000003163	Sdhc	succinate dehydrogenase complex subunit C [Source:RGD Symbol;Acc:1359454]
ENSRNOG00000003164	Pla2g10	phospholipase A2, group X [Source:RGD Symbol;Acc:61935]
ENSRNOG00000003170	Nlrp3	NLR family, pyrin domain containing 3 [Source:RGD Symbol;Acc:1308314]
ENSRNOG00000003201	Rps4x	ribosomal protein S4, X-linked [Source:RGD Symbol;Acc:2324318]
ENSRNOG00000003206	Actr3	actin related protein 3 [Source:RGD Symbol;Acc:71024]
ENSRNOG00000003220	H3f3a	H3.3 histone B [Source:RGD Symbol;Acc:621095]
ENSRNOG00000003260	Nr1i3	nuclear receptor subfamily 1, group I, member 3 [Source:RGD Symbol;Acc:621400]
ENSRNOG00000003262	Cacng4	calcium voltage-gated channel auxiliary subunit gamma 4 [Source:RGD Symbol;Acc:628804]
ENSRNOG00000003280	Grin2c	glutamate ionotropic receptor NMDA type subunit 2C [Source:RGD Symbol;Acc:2739]
ENSRNOG00000003302	Flcn	folliculin [Source:RGD Symbol;Acc:735088]
ENSRNOG00000003304	Chad	chondroadherin [Source:RGD Symbol;Acc:2336]
ENSRNOG00000003348	Rasd1	ras related dexamethasone induced 1 [Source:RGD Symbol;Acc:619727]
ENSRNOG00000003359	Ogt	O-linked N-acetylglucosamine (GlcNAc) transferase [Source:RGD Symbol;Acc:62060]
ENSRNOG00000003442	Adora1	adenosine A1 receptor [Source:RGD Symbol;Acc:2048]
ENSRNOG00000003463	Srebf1	sterol regulatory element binding transcription factor 1 [Source:RGD Symbol;Acc:69423]
ENSRNOG00000003491	Prkca	protein kinase C, alpha [Source:RGD Symbol;Acc:3395]
ENSRNOG00000003500	Apoa2	apolipoprotein A2 [Source:RGD Symbol;Acc:2131]
ENSRNOG00000003506	Gosr2	golgi SNAP receptor complex member 2 [Source:RGD Symbol;Acc:62079]
ENSRNOG00000003520	Prdx2	peroxiredoxin 2 [Source:RGD Symbol;Acc:3838]
ENSRNOG00000003551	B4galt3	beta-1,4-galactosyltransferase 3 [Source:RGD Symbol;Acc:1359221]
ENSRNOG00000003566	Apoh	apolipoprotein H [Source:RGD Symbol;Acc:1310625]
ENSRNOG00000003580	Ucp1	uncoupling protein 1 [Source:RGD Symbol;Acc:3931]
ENSRNOG00000003587	Vegfd	vascular endothelial growth factor D [Source:MGI Symbol;Acc:MGI:108037]
ENSRNOG00000003597	Tuba4a	tubulin, alpha 4A [Source:RGD Symbol;Acc:1359623]
ENSRNOG00000003622	Cybb	cytochrome b-245, beta polypeptide [Source:MGI Symbol;Acc:MGI:88574]
ENSRNOG00000003626	Atp5pd	ATP synthase peripheral stalk subunit d [Source:RGD Symbol;Acc:620083]
ENSRNOG00000003673	Nup85	nucleoporin 85 [Source:RGD Symbol;Acc:1311942]
ENSRNOG00000003686	Tbl1x	transducin (beta)-like 1 X-linked [Source:MGI Symbol;Acc:MGI:1336172]
ENSRNOG00000003745	Atf3	activating transcription factor 3 [Source:RGD Symbol;Acc:2165]
ENSRNOG00000003773	Hmox2	heme oxygenase 2 [Source:RGD Symbol;Acc:67402]
ENSRNOG00000003807	Wnt9b	Wnt family member 9B [Source:RGD Symbol;Acc:1309574]
ENSRNOG00000003813	Kcnk10	potassium two pore domain channel subfamily K member 10 [Source:RGD Symbol;Acc:619732]
ENSRNOG00000003821	Rptor	regulatory associated protein of MTOR, complex 1 [Source:RGD Symbol;Acc:1311784]
ENSRNOG00000003827	Wipi1	WD repeat domain, phosphoinositide interacting 1 [Source:RGD Symbol;Acc:1307754]
ENSRNOG00000003834	Map2k4	mitogen activated protein kinase kinase 4 [Source:RGD Symbol;Acc:1307040]
ENSRNOG00000003845	Wnt3	Wnt family member 3 [Source:RGD Symbol;Acc:3972]
ENSRNOG00000003860	AABR07038250.1
ENSRNOG00000003866	Cxcr4	C-X-C motif chemokine receptor 4 [Source:RGD Symbol;Acc:620465]
ENSRNOG00000003869	Sod3	superoxide dismutase 3 [Source:RGD Symbol;Acc:3733]
ENSRNOG00000003872	NEWGENE_620180	solute carrier family 40 member 1 [Source:RGD Symbol;Acc:620180]
ENSRNOG00000003897	Col1a1	collagen type I alpha 1 chain [Source:RGD Symbol;Acc:61817]
ENSRNOG00000003902	Fabp6	fatty acid binding protein 6 [Source:RGD Symbol;Acc:2592]
ENSRNOG00000003919	Rps6kb1	ribosomal protein S6 kinase B1 [Source:RGD Symbol;Acc:620683]
ENSRNOG00000003949	AABR07037995.1	phosphorylase kinase regulatory subunit alpha 2 [Source:NCBI gene (formerly Entrezgene);Acc:678739]
ENSRNOG00000003951	Psmc1	proteasome 26S subunit, ATPase 1 [Source:RGD Symbol;Acc:621097]
ENSRNOG00000003954	Il2rg	interleukin 2 receptor subunit gamma [Source:RGD Symbol;Acc:621466]
ENSRNOG00000003972	Tshr	thyroid stimulating hormone receptor [Source:RGD Symbol;Acc:3911]
ENSRNOG00000003990	Grb2	growth factor receptor bound protein 2 [Source:RGD Symbol;Acc:619758]
ENSRNOG00000003992	Pik3r6	phosphoinositide-3-kinase, regulatory subunit 6 [Source:RGD Symbol;Acc:1560850]
ENSRNOG00000003999	Adcy3	adenylate cyclase 3 [Source:RGD Symbol;Acc:71009]
ENSRNOG00000004006	Dnajb9	DnaJ heat shock protein family (Hsp40) member B9 [Source:RGD Symbol;Acc:3070]
ENSRNOG00000004026	Atp2b1	ATPase plasma membrane Ca2+ transporting 1 [Source:RGD Symbol;Acc:621303]
ENSRNOG00000004060	Calm1	calmodulin 1 [Source:RGD Symbol;Acc:2257]
ENSRNOG00000004068	Ncoa1	nuclear receptor coactivator 1 [Source:RGD Symbol;Acc:1309046]
ENSRNOG00000004094	Ptger1	prostaglandin E receptor 1 [Source:RGD Symbol;Acc:3434]
ENSRNOG00000004107	Rpl23	ribosomal protein L23 [Source:RGD Symbol;Acc:62067]
ENSRNOG00000004124	Grpr	gastrin releasing peptide receptor [Source:RGD Symbol;Acc:2750]
ENSRNOG00000004130	Anapc4	anaphase promoting complex subunit 4 [Source:RGD Symbol;Acc:1306572]
ENSRNOG00000004131	Pkn1	protein kinase N1 [Source:RGD Symbol;Acc:69308]
ENSRNOG00000004143	Adipor1	adiponectin receptor 1 [Source:RGD Symbol;Acc:1303151]
ENSRNOG00000004162	Pfkfb2	6-phosphofructo-2-kinase/fructose-2,6-biphosphatase 2 [Source:RGD Symbol;Acc:3309]
ENSRNOG00000004163	AABR07064667.1	similar to 60S ribosomal protein L11 [Source:RGD Symbol;Acc:1592266]
ENSRNOG00000004169	Fzr1	fizzy and cell division cycle 20 related 1 [Source:RGD Symbol;Acc:1308713]
ENSRNOG00000004195	Dtl	denticleless E3 ubiquitin protein ligase homolog [Source:RGD Symbol;Acc:1310439]
ENSRNOG00000004199	AABR07062753.1
ENSRNOG00000004214	Rpl26	ribosomal protein L26 [Source:RGD Symbol;Acc:1310607]
ENSRNOG00000004222	S100g	S100 calcium binding protein G [Source:RGD Symbol;Acc:2253]
ENSRNOG00000004276	Itga3	integrin subunit alpha 3 [Source:RGD Symbol;Acc:1310333]
ENSRNOG00000004290	Grb10	growth factor receptor bound protein 10 [Source:RGD Symbol;Acc:1566234]
ENSRNOG00000004317	Vipr2	vasoactive intestinal peptide receptor 2 [Source:RGD Symbol;Acc:3962]
ENSRNOG00000004319	AABR07038019.1	RhoA activator C11orf59-like [Source:NCBI gene (formerly Entrezgene);Acc:100361543]
ENSRNOG00000004328	Deptor	DEP domain containing MTOR-interacting protein [Source:RGD Symbol;Acc:1561030]
ENSRNOG00000004332	Egfr	epidermal growth factor receptor [Source:RGD Symbol;Acc:2543]
ENSRNOG00000004342	Ahr	aryl hydrocarbon receptor [Source:RGD Symbol;Acc:2074]
ENSRNOG00000004362	Rps6ka5	ribosomal protein S6 kinase A5 [Source:RGD Symbol;Acc:1308336]
ENSRNOG00000004377	Lpin1	lipin 1 [Source:RGD Symbol;Acc:1307646]
ENSRNOG00000004395	Fbxw11	F-box and WD repeat domain containing 11 [Source:RGD Symbol;Acc:1309121]
ENSRNOG00000004400	Avpr1a	arginine vasopressin receptor 1A [Source:RGD Symbol;Acc:2185]
ENSRNOG00000004421	Rxylt1	ribitol xylosyltransferase 1 [Source:RGD Symbol;Acc:1309356]
ENSRNOG00000004426	Rps27a	ribosomal protein S27a [Source:RGD Symbol;Acc:6489478]
ENSRNOG00000004437	Map2k6	mitogen-activated protein kinase kinase 6 [Source:RGD Symbol;Acc:620666]
ENSRNOG00000004473	Ppargc1a	PPARG coactivator 1 alpha [Source:RGD Symbol;Acc:620925]
ENSRNOG00000004488	Bdkrb1	bradykinin receptor B1 [Source:RGD Symbol;Acc:620401]
ENSRNOG00000004496	Rock2	Rho-associated coiled-coil containing protein kinase 2 [Source:RGD Symbol;Acc:3590]
ENSRNOG00000004500	Myc	MYC proto-oncogene, bHLH transcription factor [Source:RGD Symbol;Acc:3130]
ENSRNOG00000004512	Apool	apolipoprotein O-like [Source:MGI Symbol;Acc:MGI:1915367]
ENSRNOG00000004517	Igf1	insulin-like growth factor 1 [Source:RGD Symbol;Acc:2868]
ENSRNOG00000004518	Cacnb1	calcium voltage-gated channel auxiliary subunit beta 1 [Source:RGD Symbol;Acc:68382]
ENSRNOG00000004526	Cox7a2l	cytochrome c oxidase subunit 7A2 like [Source:RGD Symbol;Acc:1306111]
ENSRNOG00000004537	Rxrg	retinoid X receptor gamma [Source:RGD Symbol;Acc:620046]
ENSRNOG00000004560	Cacna1b	calcium voltage-gated channel subunit alpha1 B [Source:RGD Symbol;Acc:628852]
ENSRNOG00000004575	Il1a	interleukin 1 alpha [Source:RGD Symbol;Acc:2890]
ENSRNOG00000004612	Ppp1cb	protein phosphatase 1 catalytic subunit beta [Source:RGD Symbol;Acc:3376]
ENSRNOG00000004623	Rag2	recombination activating 2 [Source:RGD Symbol;Acc:1305588]
ENSRNOG00000004626	Slc34a2	solute carrier family 34 member 2 [Source:RGD Symbol;Acc:620889]
ENSRNOG00000004630	Rag1	recombination activating 1 [Source:RGD Symbol;Acc:619790]
ENSRNOG00000004647	Il10	interleukin 10 [Source:RGD Symbol;Acc:2886]
ENSRNOG00000004660	Fzd6	frizzled class receptor 6 [Source:RGD Symbol;Acc:628816]
ENSRNOG00000004662	AC115277.1	similar to Ferritin light chain (Ferritin L subunit) [Source:RGD Symbol;Acc:1560687]
ENSRNOG00000004666	Prr5l	proline rich 5 like [Source:RGD Symbol;Acc:1309969]
ENSRNOG00000004704	Dcstamp	dendrocyte expressed seven transmembrane protein [Source:RGD Symbol;Acc:1310435]
ENSRNOG00000004726	Mapkapk2	MAPK activated protein kinase 2 [Source:RGD Symbol;Acc:631362]
ENSRNOG00000004727	Nup37	nucleoporin 37 [Source:RGD Symbol;Acc:1307774]
ENSRNOG00000004749	Slc30a1	solute carrier family 30 member 1 [Source:RGD Symbol;Acc:61918]
ENSRNOG00000004768	Myf5	myogenic factor 5 [Source:RGD Symbol;Acc:1308322]
ENSRNOG00000004778	Cnga1	cyclic nucleotide gated channel subunit alpha 1 [Source:RGD Symbol;Acc:621815]
ENSRNOG00000004810	Plcb1	phospholipase C beta 1 [Source:RGD Symbol;Acc:3344]
ENSRNOG00000004826	Sos2	SOS Ras/Rho guanine nucleotide exchange factor 2 [Source:RGD Symbol;Acc:620435]
ENSRNOG00000004837	Limd1	LIM domain containing 1 [Source:RGD Symbol;Acc:1309830]
ENSRNOG00000004846	Atp6v1c1	ATPase H+ transporting V1 subunit C1 [Source:RGD Symbol;Acc:1311082]
ENSRNOG00000004861	Itga4	integrin subunit alpha 4 [Source:RGD Symbol;Acc:1593249]
ENSRNOG00000004873	Prkch	protein kinase C, eta [Source:RGD Symbol;Acc:621888]
ENSRNOG00000004878	Myf6	myogenic factor 6 [Source:RGD Symbol;Acc:3134]
ENSRNOG00000004890	Adcy8	adenylate cyclase 8 [Source:RGD Symbol;Acc:2036]
ENSRNOG00000004893	Dmac2l	distal membrane arm assembly component 2 like [Source:RGD Symbol;Acc:1359208]
ENSRNOG00000004898	Fshb	follicle stimulating hormone subunit beta [Source:RGD Symbol;Acc:2630]
ENSRNOG00000004900	Crhr1	corticotropin releasing hormone receptor 1 [Source:RGD Symbol;Acc:61276]
ENSRNOG00000004912	Itgav	integrin subunit alpha V [Source:RGD Symbol;Acc:1310613]
ENSRNOG00000004925	Ppp1r12a	protein phosphatase 1, regulatory subunit 12A [Source:RGD Symbol;Acc:620013]
ENSRNOG00000004959	Actr2	actin related protein 2 [Source:RGD Symbol;Acc:1310826]
ENSRNOG00000004964	Erbb3	erb-b2 receptor tyrosine kinase 3 [Source:RGD Symbol;Acc:69323]
ENSRNOG00000004973	Ppp2r5c	protein phosphatase 2, regulatory subunit B', gamma [Source:RGD Symbol;Acc:1585097]
ENSRNOG00000004978	Prkacb	protein kinase cAMP-activated catalytic subunit beta [Source:RGD Symbol;Acc:1310574]
ENSRNOG00000004980	Rangrf	RAN guanine nucleotide release factor [Source:RGD Symbol;Acc:1563195]
ENSRNOG00000005007	Scn3a	sodium voltage-gated channel alpha subunit 3 [Source:RGD Symbol;Acc:3635]
ENSRNOG00000005008	Angpt4	angiopoietin 4 [Source:RGD Symbol;Acc:1307539]
ENSRNOG00000005018	Scn2a	sodium voltage-gated channel alpha subunit 2 [Source:RGD Symbol;Acc:3632]
ENSRNOG00000005045	Ppp2r5e	protein phosphatase 2 regulatory subunit B', epsilon [Source:RGD Symbol;Acc:1305657]
ENSRNOG00000005048	Trhr	thyrotropin releasing hormone receptor [Source:RGD Symbol;Acc:3904]
ENSRNOG00000005053	Egln3	egl-9 family hypoxia-inducible factor 3 [Source:RGD Symbol;Acc:71019]
ENSRNOG00000005108	Wfs1	wolframin ER transmembrane glycoprotein [Source:RGD Symbol;Acc:68954]
ENSRNOG00000005157	Rbbp7	retinoblastoma binding protein 7, chromatin remodeling factor [Source:MGI Symbol;Acc:MGI:1194910]
ENSRNOG00000005257	Prkaca	protein kinase cAMP-activated catalytic subunit alpha [Source:RGD Symbol;Acc:3389]
ENSRNOG00000005276	Csnk2a1	casein kinase 2 alpha 1 [Source:RGD Symbol;Acc:621663]
ENSRNOG00000005284	Itpka	inositol-trisphosphate 3-kinase A [Source:RGD Symbol;Acc:619950]
ENSRNOG00000005290	Ywhae	tyrosine 3-monooxygenase/tryptophan 5-monooxygenase activation protein, epsilon [Source:RGD Symbol;Acc:62000]
ENSRNOG00000005309	Scn8a	sodium voltage-gated channel alpha subunit 8 [Source:RGD Symbol;Acc:3638]
ENSRNOG00000005310	Cul1	cullin 1 [Source:RGD Symbol;Acc:1308157]
ENSRNOG00000005323	Syne2	spectrin repeat containing nuclear envelope protein 2 [Source:RGD Symbol;Acc:1305248]
ENSRNOG00000005330	Crebbp	CREB binding protein [Source:RGD Symbol;Acc:2401]
ENSRNOG00000005338	Drd5	dopamine receptor D5 [Source:RGD Symbol;Acc:2523]
ENSRNOG00000005365	Kcnip1	potassium voltage-gated channel interacting protein 1 [Source:RGD Symbol;Acc:70886]
ENSRNOG00000005369	Kcnj3	potassium inwardly-rectifying channel, subfamily J, member 3 [Source:RGD Symbol;Acc:2958]
ENSRNOG00000005370	S1pr4	sphingosine-1-phosphate receptor 4 [Source:RGD Symbol;Acc:1304801]
ENSRNOG00000005377	Tmem11	transmembrane protein 11 [Source:RGD Symbol;Acc:1309817]
ENSRNOG00000005378	Gna15	G protein subunit alpha 15 [Source:RGD Symbol;Acc:619751]
ENSRNOG00000005386	Kitlg	KIT ligand [Source:RGD Symbol;Acc:3086]
ENSRNOG00000005389	Ppp2ca	protein phosphatase 2 catalytic subunit alpha [Source:RGD Symbol;Acc:3380]
ENSRNOG00000005390	Nup210	nucleoporin 210 [Source:RGD Symbol;Acc:69339]
ENSRNOG00000005392	Ngfr	nerve growth factor receptor [Source:RGD Symbol;Acc:3177]
ENSRNOG00000005413	Creb3l1	cAMP responsive element binding protein 3-like 1 [Source:RGD Symbol;Acc:1359613]
ENSRNOG00000005446	Gna11	G protein subunit alpha 11 [Source:RGD Symbol;Acc:619749]
ENSRNOG00000005465	Kcnmb1	potassium calcium-activated channel subfamily M regulatory beta subunit 1 [Source:RGD Symbol;Acc:2961]
ENSRNOG00000005498	Gcg	glucagon [Source:RGD Symbol;Acc:2668]
ENSRNOG00000005512	Ndufa4	NDUFA4, mitochondrial complex associated [Source:RGD Symbol;Acc:1584719]
ENSRNOG00000005538	Psmd11	proteasome 26S subunit, non-ATPase 11 [Source:RGD Symbol;Acc:1306450]
ENSRNOG00000005542	Apob	apolipoprotein B [Source:RGD Symbol;Acc:2129]
ENSRNOG00000005572	RGD1306782	similar to RIKEN cDNA 1700029P11 [Source:RGD Symbol;Acc:1306782]
ENSRNOG00000005580	Itgb4	integrin subunit beta 4 [Source:RGD Symbol;Acc:2928]
ENSRNOG00000005606	Med1	mediator complex subunit 1 [Source:RGD Symbol;Acc:1559552]
ENSRNOG00000005614	Txn2	thioredoxin 2 [Source:RGD Symbol;Acc:71040]
ENSRNOG00000005615	Gadd45a	growth arrest and DNA-damage-inducible, alpha [Source:RGD Symbol;Acc:2654]
ENSRNOG00000005616	Ncoa3	nuclear receptor coactivator 3 [Source:RGD Symbol;Acc:620109]
ENSRNOG00000005639	Ar	androgen receptor [Source:RGD Symbol;Acc:2147]
ENSRNOG00000005650	Pgf	placental growth factor [Source:RGD Symbol;Acc:619850]
ENSRNOG00000005668	Ndufa8	NADH:ubiquinone oxidoreductase subunit A8 [Source:RGD Symbol;Acc:1306283]
ENSRNOG00000005678	Lamb1	laminin subunit beta 1 [Source:RGD Symbol;Acc:1306311]
ENSRNOG00000005723	Grin3a	glutamate ionotropic receptor NMDA type subunit 3A [Source:RGD Symbol;Acc:621704]
ENSRNOG00000005724	Map3k7	mitogen activated protein kinase kinase kinase 7 [Source:RGD Symbol;Acc:1309438]
ENSRNOG00000005781	Wnt16	Wnt family member 16 [Source:RGD Symbol;Acc:1562253]
ENSRNOG00000005796	Ctnna1	catenin alpha 1 [Source:RGD Symbol;Acc:1359485]
ENSRNOG00000005798	Cav3	caveolin 3 [Source:RGD Symbol;Acc:2281]
ENSRNOG00000005806	Oxtr	oxytocin receptor [Source:RGD Symbol;Acc:3239]
ENSRNOG00000005828	Skp1	S-phase kinase-associated protein 1 [Source:RGD Symbol;Acc:1359648]
ENSRNOG00000005853	Tacr1	tachykinin receptor 1 [Source:RGD Symbol;Acc:3811]
ENSRNOG00000005854	Angpt1	angiopoietin 1 [Source:RGD Symbol;Acc:628896]
ENSRNOG00000005877	Lrpprc	leucine-rich pentatricopeptide repeat containing [Source:RGD Symbol;Acc:1306575]
ENSRNOG00000005904	Cdc27	cell division cycle 27 [Source:RGD Symbol;Acc:1304921]
ENSRNOG00000005905	Pde4b	phosphodiesterase 4B [Source:RGD Symbol;Acc:3280]
ENSRNOG00000005906	RGD1565355	platelet glycoprotein 4-like [Source:RGD Symbol;Acc:9322705]
ENSRNOG00000005916	Ppm1a	protein phosphatase, Mg2+/Mn2+ dependent, 1A [Source:RGD Symbol;Acc:3373]
ENSRNOG00000005963	Rab2a	RAB2A, member RAS oncogene family [Source:RGD Symbol;Acc:68323]
ENSRNOG00000005985	Kcnma1	potassium calcium-activated channel subfamily M alpha 1 [Source:RGD Symbol;Acc:620715]
ENSRNOG00000006003	Ctnna2	catenin alpha 2 [Source:RGD Symbol;Acc:1305060]
ENSRNOG00000006004	Phc2	polyhomeotic homolog 2 [Source:RGD Symbol;Acc:1307912]
ENSRNOG00000006025	Lamb3	laminin subunit beta 3 [Source:RGD Symbol;Acc:1562668]
ENSRNOG00000006027	Eif2ak4	eukaryotic translation initiation factor 2 alpha kinase 4 [Source:RGD Symbol;Acc:1311439]
ENSRNOG00000006048	Ezh2	enhancer of zeste 2 polycomb repressive complex 2 subunit [Source:RGD Symbol;Acc:1595860]
ENSRNOG00000006069	Eif2ak3	eukaryotic translation initiation factor 2 alpha kinase 3 [Source:RGD Symbol;Acc:70884]
ENSRNOG00000006076	Steap2	STEAP2 metalloreductase [Source:RGD Symbol;Acc:1307050]
ENSRNOG00000006084	Cngb3	cyclic nucleotide gated channel subunit beta 3 [Source:RGD Symbol;Acc:1565364]
ENSRNOG00000006116	Hk2	hexokinase 2 [Source:RGD Symbol;Acc:2797]
ENSRNOG00000006126	Nup88	nucleoporin 88 [Source:RGD Symbol;Acc:620182]
ENSRNOG00000006136	Pdpk1	3-phosphoinositide dependent protein kinase-1 [Source:RGD Symbol;Acc:620307]
ENSRNOG00000006178	Dync1h1	dynein cytoplasmic 1 heavy chain 1 [Source:RGD Symbol;Acc:2511]
ENSRNOG00000006197	Calu	calumenin [Source:RGD Symbol;Acc:620383]
ENSRNOG00000006199	Crppa	CDP-L-ribitol pyrophosphorylase A [Source:RGD Symbol;Acc:1359368]
ENSRNOG00000006238	Traf2	Tnf receptor-associated factor 2 [Source:RGD Symbol;Acc:1310457]
ENSRNOG00000006264	Itfg2	integrin alpha FG-GAP repeat containing 2 [Source:RGD Symbol;Acc:1311944]
ENSRNOG00000006268	Ifnb1	interferon beta 1 [Source:RGD Symbol;Acc:2865]
ENSRNOG00000006304	Mdm2	MDM2 proto-oncogene [Source:RGD Symbol;Acc:1305332]
ENSRNOG00000006306	Gip	gastric inhibitory polypeptide [Source:RGD Symbol;Acc:2709]
ENSRNOG00000006338	Lrp6	LDL receptor related protein 6 [Source:RGD Symbol;Acc:1304749]
ENSRNOG00000006353	Large2	LARGE xylosyl- and glucuronyltransferase 2 [Source:RGD Symbol;Acc:735214]
ENSRNOG00000006388	Pygl	glycogen phosphorylase L [Source:RGD Symbol;Acc:620687]
ENSRNOG00000006392	Xrcc6	X-ray repair cross complementing 6 [Source:RGD Symbol;Acc:2643]
ENSRNOG00000006397	Chrm5	cholinergic receptor, muscarinic 5 [Source:RGD Symbol;Acc:620027]
ENSRNOG00000006422	Kcnk16	potassium two pore domain channel subfamily K member 16 [Source:RGD Symbol;Acc:1582911]
ENSRNOG00000006444	Fkbp4	FKBP prolyl isomerase 4 [Source:RGD Symbol;Acc:628729]
ENSRNOG00000006450	Erbb2	erb-b2 receptor tyrosine kinase 2 [Source:RGD Symbol;Acc:2561]
ENSRNOG00000006462	Ero1a	endoplasmic reticulum oxidoreductase 1 alpha [Source:RGD Symbol;Acc:621713]
ENSRNOG00000006469	Cdk2	cyclin dependent kinase 2 [Source:RGD Symbol;Acc:70486]
ENSRNOG00000006470	Camk1g	calcium/calmodulin-dependent protein kinase IG [Source:RGD Symbol;Acc:621800]
ENSRNOG00000006472	Hspa2	heat shock protein family A (Hsp70) member 2 [Source:RGD Symbol;Acc:620664]
ENSRNOG00000006490	Neo1	neogenin 1 [Source:RGD Symbol;Acc:619837]
ENSRNOG00000006541	Nup107	nucleoporin 107 [Source:RGD Symbol;Acc:621160]
ENSRNOG00000006542	Atp6v0c	ATPase H+ transporting V0 subunit C [Source:RGD Symbol;Acc:621394]
ENSRNOG00000006569	Itgb8	integrin subunit beta 8 [Source:RGD Symbol;Acc:1311374]
ENSRNOG00000006622	Cry1	cryptochrome circadian regulator 1 [Source:RGD Symbol;Acc:735083]
ENSRNOG00000006632	Rps6ka3	ribosomal protein S6 kinase A3 [Source:RGD Symbol;Acc:1563860]
ENSRNOG00000006639	Scn9a	sodium voltage-gated channel alpha subunit 9 [Source:RGD Symbol;Acc:69368]
ENSRNOG00000006675	Fabp1	fatty acid binding protein 1 [Source:RGD Symbol;Acc:2590]
ENSRNOG00000006723	Itga11	integrin subunit alpha 11 [Source:RGD Symbol;Acc:1311711]
ENSRNOG00000006735	Cdkn2b	cyclin-dependent kinase inhibitor 2B [Source:RGD Symbol;Acc:2324]
ENSRNOG00000006738	Fbxo32	F-box protein 32 [Source:RGD Symbol;Acc:620373]
ENSRNOG00000006740	Castor1	cytosolic arginine sensor for mTORC1 subunit 1 [Source:RGD Symbol;Acc:1304774]
ENSRNOG00000006751	Psmd6	proteasome 26S subunit, non-ATPase 6 [Source:RGD Symbol;Acc:735127]
ENSRNOG00000006783	Neb	nebulin [Source:RGD Symbol;Acc:1311134]
ENSRNOG00000006789	Ddit3	DNA-damage inducible transcript 3 [Source:RGD Symbol;Acc:62391]
ENSRNOG00000006831	Pgr	progesterone receptor [Source:RGD Symbol;Acc:3317]
ENSRNOG00000006878	Slc26a3	solute carrier family 26 member 3 [Source:RGD Symbol;Acc:620623]
ENSRNOG00000006926	Atp6v0d2	ATPase H+ transporting V0 subunit D2 [Source:RGD Symbol;Acc:1306900]
ENSRNOG00000006930	Casq1	calsequestrin 1 [Source:RGD Symbol;Acc:1586677]
ENSRNOG00000006940	Ncf4	neutrophil cytosolic factor 4 [Source:RGD Symbol;Acc:1593157]
ENSRNOG00000006957	Gria4	glutamate ionotropic receptor AMPA type subunit 4 [Source:RGD Symbol;Acc:61863]
ENSRNOG00000006970	Ntn3	netrin 3 [Source:RGD Symbol;Acc:619811]
ENSRNOG00000006975	Wasl	WASP like actin nucleation promoting factor [Source:RGD Symbol;Acc:735144]
ENSRNOG00000006984	Mapk11	mitogen-activated protein kinase 11 [Source:RGD Symbol;Acc:1309340]
ENSRNOG00000007027	Hgf	hepatocyte growth factor [Source:RGD Symbol;Acc:2794]
ENSRNOG00000007036	Tgfbr1	transforming growth factor, beta receptor 1 [Source:RGD Symbol;Acc:3852]
ENSRNOG00000007048	Rap1b	RAP1B, member of RAS oncogene family [Source:RGD Symbol;Acc:620577]
ENSRNOG00000007051	Rraga	Ras-related GTP binding A [Source:RGD Symbol;Acc:619804]
ENSRNOG00000007059	Atp1b4	ATPase Na+/K+ transporting family member beta 4 [Source:RGD Symbol;Acc:620994]
ENSRNOG00000007060	Plin2	perilipin 2 [Source:RGD Symbol;Acc:728889]
ENSRNOG00000007066	Htr5a	5-hydroxytryptamine receptor 5A [Source:RGD Symbol;Acc:2851]
ENSRNOG00000007090	Cacna1c	calcium voltage-gated channel subunit alpha1 C [Source:RGD Symbol;Acc:2245]
ENSRNOG00000007104	Itpr1	inositol 1,4,5-trisphosphate receptor, type 1 [Source:RGD Symbol;Acc:2933]
ENSRNOG00000007106	Sos1	SOS Ras/Rac guanine nucleotide exchange factor 1 [Source:RGD Symbol;Acc:1310949]
ENSRNOG00000007131	Paxip1	PAX interacting protein 1 [Source:RGD Symbol;Acc:1307547]
ENSRNOG00000007141	Preb	prolactin regulatory element binding [Source:RGD Symbol;Acc:61929]
ENSRNOG00000007142	B3gat1	beta-1,3-glucuronyltransferase 1 [Source:RGD Symbol;Acc:70880]
ENSRNOG00000007152	Bhlhe40	basic helix-loop-helix family, member e40 [Source:RGD Symbol;Acc:68439]
ENSRNOG00000007159	Ccl2	C-C motif chemokine ligand 2 [Source:RGD Symbol;Acc:3645]
ENSRNOG00000007172	Map4k3	mitogen-activated protein kinase kinase kinase kinase 3 [Source:RGD Symbol;Acc:621280]
ENSRNOG00000007203	Psmc6	proteasome 26S subunit, ATPase 6 [Source:RGD Symbol;Acc:1308825]
ENSRNOG00000007224	Bmt2	base methyltransferase of 25S rRNA 2 homolog [Source:RGD Symbol;Acc:1588441]
ENSRNOG00000007242	Ehmt1	euchromatic histone lysine methyltransferase 1 [Source:RGD Symbol;Acc:1307588]
ENSRNOG00000007249	Cdkn1b	cyclin-dependent kinase inhibitor 1B [Source:RGD Symbol;Acc:69062]
ENSRNOG00000007284	Slc2a1	solute carrier family 2 member 1 [Source:RGD Symbol;Acc:3704]
ENSRNOG00000007290	Atp1a2	ATPase Na+/K+ transporting subunit alpha 2 [Source:RGD Symbol;Acc:2168]
ENSRNOG00000007291	Terf1	telomeric repeat binding factor 1 [Source:RGD Symbol;Acc:1311574]
ENSRNOG00000007319	Trib3	tribbles pseudokinase 3 [Source:RGD Symbol;Acc:708432]
ENSRNOG00000007330	Capzb	capping actin protein of muscle Z-line subunit beta [Source:RGD Symbol;Acc:1359099]
ENSRNOG00000007331	Rragd	Ras-related GTP binding D [Source:RGD Symbol;Acc:1310007]
ENSRNOG00000007332	Sstr3	somatostatin receptor 3 [Source:RGD Symbol;Acc:620308]
ENSRNOG00000007350	Rac2	Rac family small GTPase 2 [Source:RGD Symbol;Acc:1307568]
ENSRNOG00000007378	Acox2	acyl-CoA oxidase 2 [Source:RGD Symbol;Acc:628684]
ENSRNOG00000007387	Per1	period circadian regulator 1 [Source:RGD Symbol;Acc:727863]
ENSRNOG00000007407	Ndufa12	NADH:ubiquinone oxidoreductase subunit A12 [Source:RGD Symbol;Acc:1311462]
ENSRNOG00000007420	Hrh1	histamine receptor H 1 [Source:RGD Symbol;Acc:2830]
ENSRNOG00000007422	Vav2	vav guanine nucleotide exchange factor 2 [Source:RGD Symbol;Acc:1306285]
ENSRNOG00000007445	Asph	aspartate-beta-hydroxylase [Source:MGI Symbol;Acc:MGI:1914186]
ENSRNOG00000007447	Pla2g4b	phospholipase A2 group IVB [Source:RGD Symbol;Acc:1308658]
ENSRNOG00000007477	Edn3	endothelin 3 [Source:RGD Symbol;Acc:2534]
ENSRNOG00000007478	Cry2	cryptochrome circadian regulator 2 [Source:RGD Symbol;Acc:620935]
ENSRNOG00000007504	Actr10	actin related protein 10 [Source:RGD Symbol;Acc:1306515]
ENSRNOG00000007519	Tmem43	transmembrane protein 43 [Source:RGD Symbol;Acc:1549711]
ENSRNOG00000007545	Angptl4	angiopoietin-like 4 [Source:RGD Symbol;Acc:735058]
ENSRNOG00000007546	Asns	asparagine synthetase (glutamine-hydrolyzing) [Source:RGD Symbol;Acc:2162]
ENSRNOG00000007583	Pygb	glycogen phosphorylase B [Source:RGD Symbol;Acc:3460]
ENSRNOG00000007605	AABR07052430.1	similar to 40S ribosomal protein S3 [Source:RGD Symbol;Acc:1560831]
ENSRNOG00000007607	Nr4a1	nuclear receptor subfamily 4, group A, member 1 [Source:RGD Symbol;Acc:620029]
ENSRNOG00000007624	Il4	interleukin 4 [Source:RGD Symbol;Acc:2898]
ENSRNOG00000007644	Mbtps2	membrane-bound transcription factor peptidase, site 2 [Source:RGD Symbol;Acc:1566171]
ENSRNOG00000007645	Kcnj9	potassium inwardly-rectifying channel, subfamily J, member 9 [Source:RGD Symbol;Acc:621440]
ENSRNOG00000007649	Dnm2	dynamin 2 [Source:RGD Symbol;Acc:2513]
ENSRNOG00000007682	Gria3	glutamate receptor, ionotropic, AMPA3 (alpha 3) [Source:MGI Symbol;Acc:MGI:95810]
ENSRNOG00000007706	Prkaa2	protein kinase AMP-activated catalytic subunit alpha 2 [Source:RGD Symbol;Acc:620893]
ENSRNOG00000007738	Hm13	histocompatibility minor 13 [Source:RGD Symbol;Acc:1308946]
ENSRNOG00000007782	Ghrh	growth hormone releasing hormone [Source:RGD Symbol;Acc:61883]
ENSRNOG00000007827	Cox4i2	cytochrome c oxidase subunit 4i2 [Source:RGD Symbol;Acc:69422]
ENSRNOG00000007851	Psma3	proteasome subunit alpha 3 [Source:MGI Symbol;Acc:MGI:104883]
ENSRNOG00000007899	Mterf1	mitochondrial transcription termination factor 1 [Source:RGD Symbol;Acc:621318]
ENSRNOG00000007905	Itga7	integrin subunit alpha 7 [Source:RGD Symbol;Acc:71022]
ENSRNOG00000007916	Ptk2	protein tyrosine kinase 2 [Source:RGD Symbol;Acc:3443]
ENSRNOG00000007921	Hnrnpm	heterogeneous nuclear ribonucleoprotein M [Source:RGD Symbol;Acc:620369]
ENSRNOG00000007924	Mios	meiosis regulator for oocyte development [Source:RGD Symbol;Acc:1308432]
ENSRNOG00000007967	Sdhb	succinate dehydrogenase complex iron sulfur subunit B [Source:RGD Symbol;Acc:1308598]
ENSRNOG00000007975	Ncoa2	nuclear receptor coactivator 2 [Source:RGD Symbol;Acc:620108]
ENSRNOG00000007982	Slc9a1	solute carrier family 9 member A1 [Source:RGD Symbol;Acc:3718]
ENSRNOG00000007990	Adipor2	adiponectin receptor 2 [Source:RGD Symbol;Acc:1307891]
ENSRNOG00000008015	Fos	Fos proto-oncogene, AP-1 transcription factor subunit [Source:RGD Symbol;Acc:2626]
ENSRNOG00000008055	Ccne2	cyclin E2 [Source:RGD Symbol;Acc:1307783]
ENSRNOG00000008135	Pla2g4f	phospholipase A2, group IVF [Source:RGD Symbol;Acc:1593370]
ENSRNOG00000008140	Rpl15	ribosomal protein L15 [Source:RGD Symbol;Acc:621181]
ENSRNOG00000008141	Nppb	natriuretic peptide B [Source:RGD Symbol;Acc:3194]
ENSRNOG00000008156	Tgs1	trimethylguanosine synthase 1 [Source:RGD Symbol;Acc:1309953]
ENSRNOG00000008168	Wnt5b	Wnt family member 5B [Source:RGD Symbol;Acc:628850]
ENSRNOG00000008176	Nppa	natriuretic peptide A [Source:RGD Symbol;Acc:3193]
ENSRNOG00000008180	Lyn	LYN proto-oncogene, Src family tyrosine kinase [Source:RGD Symbol;Acc:621017]
ENSRNOG00000008195	Ywhaz	tyrosine 3-monooxygenase/tryptophan 5-monooxygenase activation protein, zeta [Source:RGD Symbol;Acc:3980]
ENSRNOG00000008212	Wdr5	WD repeat domain 5 [Source:RGD Symbol;Acc:1305159]
ENSRNOG00000008218	Atp6v0e2	ATPase, H+ transporting V0 subunit e2 [Source:RGD Symbol;Acc:1303238]
ENSRNOG00000008235	Mylk2	myosin light chain kinase 2 [Source:RGD Symbol;Acc:620934]
ENSRNOG00000008277	Bag1	BAG cochaperone 1 [Source:RGD Symbol;Acc:1305203]
ENSRNOG00000008292	Hif1a	hypoxia inducible factor 1 subunit alpha [Source:RGD Symbol;Acc:61928]
ENSRNOG00000008309	Rpa3	replication protein A3 [Source:RGD Symbol;Acc:1306810]
ENSRNOG00000008329	Ndufb11	NADH:ubiquinone oxidoreductase subunit B11 [Source:RGD Symbol;Acc:1563698]
ENSRNOG00000008346	Itgb6	integrin subunit beta 6 [Source:RGD Symbol;Acc:1303119]
ENSRNOG00000008364	Cat	catalase [Source:RGD Symbol;Acc:2279]
ENSRNOG00000008405	Taco1	translational activator of cytochrome c oxidase I [Source:RGD Symbol;Acc:1306784]
ENSRNOG00000008428	Drd2	dopamine receptor D2 [Source:RGD Symbol;Acc:2520]
ENSRNOG00000008431	Gabbr2	gamma-aminobutyric acid type B receptor subunit 2 [Source:RGD Symbol;Acc:619864]
ENSRNOG00000008444	Cbl	Cbl proto-oncogene [Source:RGD Symbol;Acc:1561386]
ENSRNOG00000008474	Acox3	acyl-CoA oxidase 3, pristanoyl [Source:RGD Symbol;Acc:69245]
ENSRNOG00000008479	Slc8a1	solute carrier family 8 member A1 [Source:RGD Symbol;Acc:3717]
ENSRNOG00000008501	AABR07052130.1
ENSRNOG00000008514	Plcz1	phospholipase C, zeta 1 [Source:RGD Symbol;Acc:1359567]
ENSRNOG00000008516	AABR07049516.1	similar to 60S ribosomal protein L32 [Source:RGD Symbol;Acc:1586416]
ENSRNOG00000008525	Csf3	colony stimulating factor 3 [Source:RGD Symbol;Acc:2426]
ENSRNOG00000008536	Actc1	actin, alpha, cardiac muscle 1 [Source:RGD Symbol;Acc:2026]
ENSRNOG00000008552	P2rx3	purinergic receptor P2X 3 [Source:RGD Symbol;Acc:620253]
ENSRNOG00000008555	Rps20	ribosomal protein S20 [Source:RGD Symbol;Acc:621037]
ENSRNOG00000008569	Ndufa6	NADH:ubiquinone oxidoreductase subunit A6 [Source:RGD Symbol;Acc:1309818]
ENSRNOG00000008580	Nbn	nibrin [Source:RGD Symbol;Acc:621420]
ENSRNOG00000008587	Tek	TEK receptor tyrosine kinase [Source:RGD Symbol;Acc:620980]
ENSRNOG00000008620	Smad3	SMAD family member 3 [Source:RGD Symbol;Acc:3032]
ENSRNOG00000008622	Creb5	cAMP responsive element binding protein 5 [Source:RGD Symbol;Acc:1566107]
ENSRNOG00000008637	Strada	STE20 related adaptor alpha [Source:RGD Symbol;Acc:727905]
ENSRNOG00000008704	Tmem97	nemo like kinase [Source:RGD Symbol;Acc:1561602]
ENSRNOG00000008744	Cops2	COP9 signalosome subunit 2 [Source:RGD Symbol;Acc:628791]
ENSRNOG00000008752	Nrf1	nuclear respiratory factor 1 [Source:RGD Symbol;Acc:1304603]
ENSRNOG00000008755	Acox1	acyl-CoA oxidase 1 [Source:RGD Symbol;Acc:619757]
ENSRNOG00000008759	Csf3r	colony stimulating factor 3 receptor [Source:RGD Symbol;Acc:1309114]
ENSRNOG00000008766	Grin2b	glutamate ionotropic receptor NMDA type subunit 2B [Source:RGD Symbol;Acc:2738]
ENSRNOG00000008794	Ube2e1	ubiquitin-conjugating enzyme E2E 1 [Source:RGD Symbol;Acc:2324438]
ENSRNOG00000008802	Dnajc11	DnaJ heat shock protein family (Hsp40) member C11 [Source:RGD Symbol;Acc:1307731]
ENSRNOG00000008822	Fkbp1a	FKBP prolyl isomerase 1A [Source:RGD Symbol;Acc:2617]
ENSRNOG00000008829	Sorbs3	sorbin and SH3 domain containing 3 [Source:RGD Symbol;Acc:628900]
ENSRNOG00000008831	Hcn2	hyperpolarization activated cyclic nucleotide gated potassium and sodium channel 2 [Source:RGD Symbol;Acc:620689]
ENSRNOG00000008839	Pparg	peroxisome proliferator-activated receptor gamma [Source:RGD Symbol;Acc:3371]
ENSRNOG00000008881	Mmp1b	matrix metallopeptidase 1b (interstitial collagenase) [Source:RGD Symbol;Acc:1306843]
ENSRNOG00000008895	Hnf4a	hepatocyte nuclear factor 4, alpha [Source:RGD Symbol;Acc:2810]
ENSRNOG00000008924	Arhgef12	Rho guanine nucleotide exchange factor 12 [Source:RGD Symbol;Acc:1305111]
ENSRNOG00000008927	Hbp1	HMG-box transcription factor 1 [Source:RGD Symbol;Acc:620444]
ENSRNOG00000008941	Ets1	ETS proto-oncogene 1, transcription factor [Source:RGD Symbol;Acc:2583]
ENSRNOG00000008956	Cdkn2c	cyclin-dependent kinase inhibitor 2C [Source:RGD Symbol;Acc:2325]
ENSRNOG00000008960	Fgf22	fibroblast growth factor 22 [Source:RGD Symbol;Acc:620177]
ENSRNOG00000008965	Socs2	suppressor of cytokine signaling 2 [Source:RGD Symbol;Acc:69273]
ENSRNOG00000008972	Mtnr1b	melatonin receptor 1B [Source:RGD Symbol;Acc:620798]
ENSRNOG00000009073	Tnni1	troponin I1, slow skeletal type [Source:RGD Symbol;Acc:621765]
ENSRNOG00000009079	Prkar2b	protein kinase cAMP-dependent type II regulatory subunit beta [Source:RGD Symbol;Acc:3394]
ENSRNOG00000009080	Atp6v1d	ATPase H+ transporting V1 subunit D [Source:RGD Symbol;Acc:735119]
ENSRNOG00000009085	Prkag2	protein kinase AMP-activated non-catalytic subunit gamma 2 [Source:RGD Symbol;Acc:727782]
ENSRNOG00000009088	Txnrd1	thioredoxin reductase 1 [Source:RGD Symbol;Acc:61959]
ENSRNOG00000009097	Immt	inner membrane mitochondrial protein [Source:RGD Symbol;Acc:1310684]
ENSRNOG00000009104	AABR07029605.1	folliculin interacting protein 1 [Source:RGD Symbol;Acc:2318339]
ENSRNOG00000009110	Psen1	presenilin 1 [Source:RGD Symbol;Acc:3425]
ENSRNOG00000009125	Dis3	DIS3 homolog, exosome endoribonuclease and 3'-5' exoribonuclease [Source:RGD Symbol;Acc:1304646]
ENSRNOG00000009155	Ndufs3	NADH:ubiquinone oxidoreductase core subunit S3 [Source:RGD Symbol;Acc:1309406]
ENSRNOG00000009157	Fut4	fucosyltransferase 4 [Source:RGD Symbol;Acc:619954]
ENSRNOG00000009222	Epha2	Eph receptor A2 [Source:RGD Symbol;Acc:1307204]
ENSRNOG00000009245	Exosc2	exosome component 2 [Source:RGD Symbol;Acc:1306573]
ENSRNOG00000009258	Cdk6	cyclin-dependent kinase 6 [Source:RGD Symbol;Acc:621121]
ENSRNOG00000009265	Kcnk9	potassium two pore domain channel subfamily K member 9 [Source:RGD Symbol;Acc:621451]
ENSRNOG00000009269	Cga	glycoprotein hormones, alpha polypeptide [Source:RGD Symbol;Acc:620436]
ENSRNOG00000009288	Fgf14	fibroblast growth factor 14 [Source:RGD Symbol;Acc:620165]
ENSRNOG00000009290	Nup35	nucleoporin 35 [Source:RGD Symbol;Acc:1303069]
ENSRNOG00000009329	Nr1d1	nuclear receptor subfamily 1, group D, member 1 [Source:RGD Symbol;Acc:628827]
ENSRNOG00000009348	Nos3	nitric oxide synthase 3 [Source:RGD Symbol;Acc:3186]
ENSRNOG00000009372	Tacr3	tachykinin receptor 3 [Source:RGD Symbol;Acc:3810]
ENSRNOG00000009385	Pik3cg	phosphatidylinositol-4,5-bisphosphate 3-kinase, catalytic subunit gamma [Source:RGD Symbol;Acc:1306468]
ENSRNOG00000009390	Edn2	endothelin 2 [Source:RGD Symbol;Acc:2533]
ENSRNOG00000009425	Fgf7	fibroblast growth factor 7 [Source:RGD Symbol;Acc:61805]
ENSRNOG00000009431	Tbc1d4	TBC1 domain family, member 4 [Source:RGD Symbol;Acc:1561609]
ENSRNOG00000009432	Eif2s1	eukaryotic translation initiation factor 2 subunit alpha [Source:RGD Symbol;Acc:620963]
ENSRNOG00000009446	Rxra	retinoid X receptor alpha [Source:RGD Symbol;Acc:3610]
ENSRNOG00000009450	Hcn4	hyperpolarization activated cyclic nucleotide-gated potassium channel 4 [Source:RGD Symbol;Acc:71065]
ENSRNOG00000009488	Cyp7a1	cytochrome P450 family 7 subfamily A member 1 [Source:RGD Symbol;Acc:2482]
ENSRNOG00000009491	Phc3	polyhomeotic homolog 3 [Source:RGD Symbol;Acc:1307998]
ENSRNOG00000009506	Mre11	MRE11 homolog, double strand break repair nuclease [Source:RGD Symbol;Acc:69263]
ENSRNOG00000009521	AABR07019061.1	cytochrome b-c1 complex subunit 9-like [Source:RGD Symbol;Acc:2320734]
ENSRNOG00000009522	Adra1a	adrenergic receptor, alpha 1a [Source:MGI Symbol;Acc:MGI:104773]
ENSRNOG00000009615	Mtor	mechanistic target of rapamycin kinase [Source:RGD Symbol;Acc:68371]
ENSRNOG00000009620	Cybrd1	cytochrome b reductase 1 [Source:RGD Symbol;Acc:1305740]
ENSRNOG00000009640	Psmf1	proteasome inhibitor subunit 1 [Source:RGD Symbol;Acc:1587528]
ENSRNOG00000009652	Prkci	protein kinase C, iota [Source:RGD Symbol;Acc:620961]
ENSRNOG00000009663	Apex1	apurinic/apyrimidinic endodeoxyribonuclease 1 [Source:RGD Symbol;Acc:2126]
ENSRNOG00000009667	Mlst8	MTOR associated protein, LST8 homolog [Source:RGD Symbol;Acc:69242]
ENSRNOG00000009681	Flot2	flotillin 2 [Source:RGD Symbol;Acc:70993]
ENSRNOG00000009686	Aqp7	aquaporin 7 [Source:RGD Symbol;Acc:2145]
ENSRNOG00000009696	Mdm4	MDM4 regulator of p53 [Source:RGD Symbol;Acc:1309306]
ENSRNOG00000009700	Dync1i1	dynein cytoplasmic 1 intermediate chain 1 [Source:RGD Symbol;Acc:2512]
ENSRNOG00000009715	Me1	malic enzyme 1 [Source:RGD Symbol;Acc:3074]
ENSRNOG00000009745	Ppp3cc	protein phosphatase 3 catalytic subunit gamma [Source:RGD Symbol;Acc:621616]
ENSRNOG00000009751	Gpx7	glutathione peroxidase 7 [Source:RGD Symbol;Acc:1306999]
ENSRNOG00000009754	Nampt	nicotinamide phosphoribosyltransferase [Source:RGD Symbol;Acc:631365]
ENSRNOG00000009761	Tmod1	tropomodulin 1 [Source:RGD Symbol;Acc:3874]
ENSRNOG00000009781	Dync1i2	dynein cytoplasmic 1 intermediate chain 2 [Source:RGD Symbol;Acc:620174]
ENSRNOG00000009783	Camk2g	calcium/calmodulin-dependent protein kinase II gamma [Source:RGD Symbol;Acc:621802]
ENSRNOG00000009790	Kcnk3	potassium two pore domain channel subfamily K member 3 [Source:RGD Symbol;Acc:61997]
ENSRNOG00000009822	Tlr2	toll-like receptor 2 [Source:RGD Symbol;Acc:735138]
ENSRNOG00000009845	Acadm	acyl-CoA dehydrogenase medium chain [Source:RGD Symbol;Acc:2012]
ENSRNOG00000009851	Slc38a9	solute carrier family 38, member 9 [Source:RGD Symbol;Acc:1311881]
ENSRNOG00000009867	Tgfb3	transforming growth factor, beta 3 [Source:RGD Symbol;Acc:3851]
ENSRNOG00000009872	Kcnh2	potassium voltage-gated channel subfamily H member 2 [Source:RGD Symbol;Acc:621414]
ENSRNOG00000009882	Ppp3ca	protein phosphatase 3 catalytic subunit alpha [Source:RGD Symbol;Acc:3382]
ENSRNOG00000009886	Fkbp14	FKBP prolyl isomerase 14 [Source:RGD Symbol;Acc:1311705]
ENSRNOG00000009935	Xpo1	exportin 1 [Source:RGD Symbol;Acc:620517]
ENSRNOG00000009956	Wnk1	WNK lysine deficient protein kinase 1 [Source:RGD Symbol;Acc:621141]
ENSRNOG00000010027	Atr	ATR serine/threonine kinase [Source:RGD Symbol;Acc:1305796]
ENSRNOG00000010031	Vtn	vitronectin [Source:RGD Symbol;Acc:3967]
ENSRNOG00000010038	Psmc5	proteasome 26S subunit, ATPase 5 [Source:RGD Symbol;Acc:708376]
ENSRNOG00000010048	Dctn1	dynactin subunit 1 [Source:RGD Symbol;Acc:62038]
ENSRNOG00000010063	Htr2a	5-hydroxytryptamine receptor 2A [Source:RGD Symbol;Acc:61800]
ENSRNOG00000010064	Abcc4	ATP binding cassette subfamily C member 4 [Source:RGD Symbol;Acc:620266]
ENSRNOG00000010077	Smarcd3	SWI/SNF related, matrix associated, actin dependent regulator of chromatin, subfamily d, member 3 [Source:RGD Symbol;Acc:1311869]
ENSRNOG00000010094	Kcnmb2	potassium calcium-activated channel subfamily M regulatory beta subunit 2 [Source:RGD Symbol;Acc:631398]
ENSRNOG00000010128	Slc27a2	solute carrier family 27 member 2 [Source:RGD Symbol;Acc:71103]
ENSRNOG00000010153	Raf1	Raf-1 proto-oncogene, serine/threonine kinase [Source:RGD Symbol;Acc:3531]
ENSRNOG00000010155	Pcm1	pericentriolar material 1 [Source:RGD Symbol;Acc:620901]
ENSRNOG00000010160	Ice2	interactor of little elongation complex ELL subunit 2 [Source:RGD Symbol;Acc:1585038]
ENSRNOG00000010170	Tubb4b	tubulin, beta 4B class IVb [Source:RGD Symbol;Acc:735101]
ENSRNOG00000010171	Elk1	ETS transcription factor ELK1 [Source:RGD Symbol;Acc:1598663]
ENSRNOG00000010176	Map2k1	mitogen activated protein kinase kinase 1 [Source:RGD Symbol;Acc:70495]
ENSRNOG00000010233	Cald1	caldesmon 1 [Source:RGD Symbol;Acc:2256]
ENSRNOG00000010258	Vhl	von Hippel-Lindau tumor suppressor [Source:RGD Symbol;Acc:3960]
ENSRNOG00000010278	Il6	interleukin 6 [Source:RGD Symbol;Acc:2901]
ENSRNOG00000010291	Slc46a1	solute carrier family 46 member 1 [Source:RGD Symbol;Acc:1309472]
ENSRNOG00000010298	Xbp1	X-box binding protein 1 [Source:RGD Symbol;Acc:1303073]
ENSRNOG00000010306	H2az1	H2A.Z variant histone 1 [Source:RGD Symbol;Acc:621464]
ENSRNOG00000010309	Nfyb	nuclear transcription factor Y subunit beta [Source:RGD Symbol;Acc:3172]
ENSRNOG00000010325	Ptger3	prostaglandin E receptor 3 [Source:RGD Symbol;Acc:3435]
ENSRNOG00000010348	Cacna1f	calcium voltage-gated channel subunit alpha1 F [Source:RGD Symbol;Acc:621535]
ENSRNOG00000010349	Ghrl	ghrelin and obestatin prepropeptide [Source:RGD Symbol;Acc:632283]
ENSRNOG00000010352	Dnajc3	DnaJ heat shock protein family (Hsp40) member C3 [Source:RGD Symbol;Acc:708518]
ENSRNOG00000010353	Dnajb6	DnaJ heat shock protein family (Hsp40) member B6 [Source:RGD Symbol;Acc:1308207]
ENSRNOG00000010362	Anxa2	annexin A2 [Source:RGD Symbol;Acc:621170]
ENSRNOG00000010386	H2ax	H2A.X variant histone [Source:RGD Symbol;Acc:1566119]
ENSRNOG00000010420	Sem1	SEM1, 26S proteasome complex subunit [Source:RGD Symbol;Acc:1590628]
ENSRNOG00000010434	Dync1li1	dynein cytoplasmic 1 light intermediate chain 1 [Source:RGD Symbol;Acc:71072]
ENSRNOG00000010435	Nupl2	nucleoporin like 2 [Source:RGD Symbol;Acc:1560934]
ENSRNOG00000010436	Zbtb17	zinc finger and BTB domain containing 17 [Source:RGD Symbol;Acc:1307143]
ENSRNOG00000010438	Cpt1b	carnitine palmitoyltransferase 1B [Source:RGD Symbol;Acc:2397]
ENSRNOG00000010440	Gnal	G protein subunit alpha L [Source:RGD Symbol;Acc:2715]
ENSRNOG00000010447	Tmod2	tropomodulin 2 [Source:RGD Symbol;Acc:61948]
ENSRNOG00000010451	Slc34a3	solute carrier family 34 member 3 [Source:RGD Symbol;Acc:708551]
ENSRNOG00000010461	Gpx8	glutathione peroxidase 8 [Source:RGD Symbol;Acc:1307506]
ENSRNOG00000010477	Pomt1	protein-O-mannosyltransferase 1 [Source:RGD Symbol;Acc:620078]
ENSRNOG00000010522	Tlr4	toll-like receptor 4 [Source:RGD Symbol;Acc:3870]
ENSRNOG00000010524	Cryab	crystallin, alpha B [Source:RGD Symbol;Acc:2414]
ENSRNOG00000010529	Thbs2	thrombospondin 2 [Source:RGD Symbol;Acc:1310979]
ENSRNOG00000010543	Srpra	SRP receptor subunit alpha [Source:RGD Symbol;Acc:1311504]
ENSRNOG00000010546	Gngt1	G protein subunit gamma transducin 1 [Source:RGD Symbol;Acc:1595475]
ENSRNOG00000010552	Lamtor3	late endosomal/lysosomal adaptor, MAPK and MTOR activator 3 [Source:RGD Symbol;Acc:1307133]
ENSRNOG00000010558	Ppif	peptidylprolyl isomerase F [Source:RGD Symbol;Acc:628670]
ENSRNOG00000010574	Ptpn1	protein tyrosine phosphatase, non-receptor type 1 [Source:RGD Symbol;Acc:61965]
ENSRNOG00000010620	Ndc1	NDC1 transmembrane nucleoporin [Source:RGD Symbol;Acc:1560173]
ENSRNOG00000010626	Sphk1	sphingosine kinase 1 [Source:RGD Symbol;Acc:620048]
ENSRNOG00000010628	Sec13	SEC13 homolog, nuclear pore and COPII coat complex component [Source:RGD Symbol;Acc:1359555]
ENSRNOG00000010633	Acsl1	acyl-CoA synthetase long-chain family member 1 [Source:RGD Symbol;Acc:2015]
ENSRNOG00000010640	Agtr1b	angiotensin II receptor, type 1b [Source:RGD Symbol;Acc:2071]
ENSRNOG00000010659	Gabpb1	GA binding protein transcription factor subunit beta 1 [Source:RGD Symbol;Acc:1560391]
ENSRNOG00000010663	Col6a5	collagen type VI alpha 5 chain [Source:RGD Symbol;Acc:1565804]
ENSRNOG00000010668	Anxa6	annexin A6 [Source:RGD Symbol;Acc:621172]
ENSRNOG00000010695	Pdgfc	platelet derived growth factor C [Source:RGD Symbol;Acc:68410]
ENSRNOG00000010708	Gata4	GATA binding protein 4 [Source:RGD Symbol;Acc:2665]
ENSRNOG00000010712	Terf2ip	TERF2 interacting protein [Source:RGD Symbol;Acc:1309684]
ENSRNOG00000010728	Stradb	STE20 related adaptor beta [Source:RGD Symbol;Acc:1559449]
ENSRNOG00000010735	Nfyc	nuclear transcription factor Y subunit gamma [Source:RGD Symbol;Acc:3173]
ENSRNOG00000010756	Tp53	tumor protein p53 [Source:RGD Symbol;Acc:3889]
ENSRNOG00000010758	Lpar2	lysophosphatidic acid receptor 2 [Source:RGD Symbol;Acc:1561336]
ENSRNOG00000010765	Vcl	vinculin [Source:RGD Symbol;Acc:1311217]
ENSRNOG00000010799	Noct	nocturnin [Source:RGD Symbol;Acc:1587344]
ENSRNOG00000010805	Fabp4	fatty acid binding protein 4 [Source:RGD Symbol;Acc:69309]
ENSRNOG00000010816	Kcnk15	potassium two pore domain channel subfamily K member 15 [Source:RGD Symbol;Acc:619733]
ENSRNOG00000010819	Hspa4l	heat shock protein family A (Hsp70) member 4 like [Source:RGD Symbol;Acc:1306528]
ENSRNOG00000010830	Slc25a4	solute carrier family 25 member 4 [Source:RGD Symbol;Acc:620352]
ENSRNOG00000010838	Araf	A-Raf proto-oncogene, serine/threonine kinase [Source:RGD Symbol;Acc:2148]
ENSRNOG00000010852	Nup205	nucleoporin 205 [Source:RGD Symbol;Acc:1309413]
ENSRNOG00000010853	Chrna7	cholinergic receptor nicotinic alpha 7 subunit [Source:RGD Symbol;Acc:2348]
ENSRNOG00000010922	Ppp2r1b	protein phosphatase 2 scaffold subunit A beta [Source:RGD Symbol;Acc:1304764]
ENSRNOG00000010944	Hyou1	hypoxia up-regulated 1 [Source:RGD Symbol;Acc:621146]
ENSRNOG00000010945	Ywhab	tyrosine 3-monooxygenase/tryptophan 5-monooxygenase activation protein, beta [Source:RGD Symbol;Acc:61998]
ENSRNOG00000010957	Braf	B-Raf proto-oncogene, serine/threonine kinase [Source:RGD Symbol;Acc:619908]
ENSRNOG00000010958	Prdx3	peroxiredoxin 3 [Source:RGD Symbol;Acc:620040]
ENSRNOG00000010966	Itgb1	integrin subunit beta 1 [Source:RGD Symbol;Acc:2927]
ENSRNOG00000010997	Ednrb	endothelin receptor type B [Source:RGD Symbol;Acc:2536]
ENSRNOG00000011070	Gnb4	G protein subunit beta 4 [Source:RGD Symbol;Acc:1359321]
ENSRNOG00000011130	Calca	calcitonin-related polypeptide alpha [Source:RGD Symbol;Acc:2254]
ENSRNOG00000011134	Lama2	laminin subunit alpha 2 [Source:RGD Symbol;Acc:1308889]
ENSRNOG00000011138	Rpl29	ribosomal protein L29 [Source:RGD Symbol;Acc:62069]
ENSRNOG00000011145	Crhr2	corticotropin releasing hormone receptor 2 [Source:RGD Symbol;Acc:70547]
ENSRNOG00000011155	AABR07072207.1
ENSRNOG00000011157	Jak1	Janus kinase 1 [Source:RGD Symbol;Acc:69056]
ENSRNOG00000011158	Ppp2r2a	protein phosphatase 2, regulatory subunit B, alpha [Source:RGD Symbol;Acc:620919]
ENSRNOG00000011207	Gh1	growth hormone 1 [Source:RGD Symbol;Acc:2686]
ENSRNOG00000011216	Tbl1xr1	TBL1X receptor 1 [Source:RGD Symbol;Acc:1560053]
ENSRNOG00000011222	Dynll1	dynein light chain LC8-type 1 [Source:RGD Symbol;Acc:619866]
ENSRNOG00000011227	Atp1b2	ATPase Na+/K+ transporting subunit beta 2 [Source:RGD Symbol;Acc:2171]
ENSRNOG00000011241	Tfdp2	transcription factor Dp-2 [Source:RGD Symbol;Acc:1305814]
ENSRNOG00000011282	Ppp2r1a	protein phosphatase 2 scaffold subunit A alpha [Source:RGD Symbol;Acc:620907]
ENSRNOG00000011292	Col1a2	collagen type I alpha 2 chain [Source:RGD Symbol;Acc:621351]
ENSRNOG00000011295	Anapc2	anaphase promoting complex subunit 2 [Source:RGD Symbol;Acc:1305546]
ENSRNOG00000011300	Lama3	laminin subunit alpha 3 [Source:RGD Symbol;Acc:628776]
ENSRNOG00000011306	Myod1	myogenic differentiation 1 [Source:RGD Symbol;Acc:631429]
ENSRNOG00000011310	Pde10a	phosphodiesterase 10A [Source:RGD Symbol;Acc:68434]
ENSRNOG00000011317	Pkn2	protein kinase N2 [Source:RGD Symbol;Acc:620146]
ENSRNOG00000011341	Rictor	RPTOR independent companion of MTOR, complex 2 [Source:RGD Symbol;Acc:1307224]
ENSRNOG00000011375	Tsc2	TSC complex subunit 2 [Source:RGD Symbol;Acc:3908]
ENSRNOG00000011381	Acsbg1	acyl-CoA synthetase bubblegum family member 1 [Source:RGD Symbol;Acc:708557]
ENSRNOG00000011383	Ndufs4	NADH:ubiquinone oxidoreductase subunit S4 [Source:RGD Symbol;Acc:1594380]
ENSRNOG00000011414	Psmc3	proteasome 26S subunit, ATPase 3 [Source:RGD Symbol;Acc:61905]
ENSRNOG00000011416	Vegfc	vascular endothelial growth factor C [Source:RGD Symbol;Acc:619800]
ENSRNOG00000011417	Pde3b	phosphodiesterase 3B [Source:RGD Symbol;Acc:61943]
ENSRNOG00000011463	Psmb2	proteasome 20S subunit beta 2 [Source:RGD Symbol;Acc:61874]
ENSRNOG00000011470	Tsc1	TSC complex subunit 1 [Source:RGD Symbol;Acc:620124]
ENSRNOG00000011471	Fgf9	fibroblast growth factor 9 [Source:RGD Symbol;Acc:2610]
ENSRNOG00000011474	Ppp1r3b	protein phosphatase 1, regulatory subunit 3B [Source:RGD Symbol;Acc:621600]
ENSRNOG00000011501	Atp1b3	ATPase Na+/K+ transporting subunit beta 3 [Source:RGD Symbol;Acc:2172]
ENSRNOG00000011502	Col9a2	collagen type IX alpha 2 chain [Source:RGD Symbol;Acc:1307029]
ENSRNOG00000011517	Tnfrsf21	TNF receptor superfamily member 21 [Source:RGD Symbol;Acc:1307308]
ENSRNOG00000011572	Klc1	kinesin light chain 1 [Source:RGD Symbol;Acc:621411]
ENSRNOG00000011603	Cab39l	calcium binding protein 39-like [Source:RGD Symbol;Acc:1308945]
ENSRNOG00000011625	Tnks	tankyrase [Source:RGD Symbol;Acc:1308784]
ENSRNOG00000011654	Plk4	polo-like kinase 4 [Source:RGD Symbol;Acc:1305390]
ENSRNOG00000011668	Nfil3	nuclear factor, interleukin 3 regulated [Source:RGD Symbol;Acc:620972]
ENSRNOG00000011726	Grin1	glutamate ionotropic receptor NMDA type subunit 1 [Source:RGD Symbol;Acc:2736]
ENSRNOG00000011732	Psmb7	proteasome 20S subunit beta 7 [Source:RGD Symbol;Acc:621093]
ENSRNOG00000011745	Psma1	proteasome 20S subunit alpha 1 [Source:RGD Symbol;Acc:61841]
ENSRNOG00000011763	Serp1	stress-associated endoplasmic reticulum protein 1 [Source:RGD Symbol;Acc:620790]
ENSRNOG00000011777	Spag5	sperm associated antigen 5 [Source:RGD Symbol;Acc:620152]
ENSRNOG00000011778	Blvra	biliverdin reductase A [Source:RGD Symbol;Acc:620721]
ENSRNOG00000011789	Cdon	cell adhesion associated, oncogene regulated [Source:RGD Symbol;Acc:708433]
ENSRNOG00000011808	Ghrhr	growth hormone releasing hormone receptor [Source:RGD Symbol;Acc:2688]
ENSRNOG00000011815	Sgk1	serum/glucocorticoid regulated kinase 1 [Source:RGD Symbol;Acc:3668]
ENSRNOG00000011817	Rpl22l1	ribosomal protein L22 like 1 [Source:RGD Symbol;Acc:1309517]
ENSRNOG00000011825	Ndufb3	NADH:ubiquinone oxidoreductase subunit B3 [Source:RGD Symbol;Acc:1310737]
ENSRNOG00000011849	Ndufs1	NADH:ubiquinone oxidoreductase core subunit S1 [Source:RGD Symbol;Acc:1359670]
ENSRNOG00000011871	Kat2b	lysine acetyltransferase 2B [Source:RGD Symbol;Acc:1305902]
ENSRNOG00000011875	Slc2a2	solute carrier family 2 member 2 [Source:RGD Symbol;Acc:3705]
ENSRNOG00000011879	Nfat5	nuclear factor of activated T-cells 5 [Source:RGD Symbol;Acc:1309142]
ENSRNOG00000011891	Atp6v1b2	ATPase H+ transporting V1 subunit B2 [Source:RGD Symbol;Acc:620284]
ENSRNOG00000011893	Rps3a	ribosomal protein S3a [Source:RGD Symbol;Acc:62078]
ENSRNOG00000011905	Atp6v1e1	ATPase H+ transporting V1 subunit E1 [Source:RGD Symbol;Acc:735157]
ENSRNOG00000011933	Csnk2a2	casein kinase 2 alpha 2 [Source:RGD Symbol;Acc:1306882]
ENSRNOG00000011949	Ndufb5	NADH:ubiquinone oxidoreductase subunit B5 [Source:RGD Symbol;Acc:1305909]
ENSRNOG00000011951	Plk2	polo-like kinase 2 [Source:RGD Symbol;Acc:620760]
ENSRNOG00000011952	Samm50	SAMM50 sorting and assembly machinery component [Source:RGD Symbol;Acc:1303219]
ENSRNOG00000011955	AABR07026997.1	similar to 60S acidic ribosomal protein P1 [Source:RGD Symbol;Acc:1564744]
ENSRNOG00000011973	Il7	interleukin 7 [Source:RGD Symbol;Acc:2904]
ENSRNOG00000011975	Crtc3	CREB regulated transcription coactivator 3 [Source:RGD Symbol;Acc:1309666]
ENSRNOG00000012026	Psmc2	proteasome 26S subunit, ATPase 2 [Source:RGD Symbol;Acc:3428]
ENSRNOG00000012052	Ins1	insulin 1 [Source:RGD Symbol;Acc:2915]
ENSRNOG00000012060	Gucy1b1	guanylate cyclase 1 soluble subunit beta 1 [Source:RGD Symbol;Acc:2769]
ENSRNOG00000012061	Prkcb	protein kinase C, beta [Source:RGD Symbol;Acc:3396]
ENSRNOG00000012081	Txn1	thioredoxin 1 [Source:RGD Symbol;Acc:621157]
ENSRNOG00000012091	Ppa2	inorganic pyrophosphatase 2 [Source:RGD Symbol;Acc:1307965]
ENSRNOG00000012098	Adcyap1r1	ADCYAP receptor type I [Source:RGD Symbol;Acc:2038]
ENSRNOG00000012100	Ssbp1	single stranded DNA binding protein 1 [Source:RGD Symbol;Acc:3760]
ENSRNOG00000012106	Dnaja4	DnaJ heat shock protein family (Hsp40) member A4 [Source:RGD Symbol;Acc:1310035]
ENSRNOG00000012134	Scn4a	sodium voltage-gated channel alpha subunit 4 [Source:RGD Symbol;Acc:3636]
ENSRNOG00000012146	Pomt2	protein-O-mannosyltransferase 2 [Source:RGD Symbol;Acc:1586427]
ENSRNOG00000012153	Rbl2	RB transcriptional corepressor like 2 [Source:RGD Symbol;Acc:3541]
ENSRNOG00000012160	Syk	spleen associated tyrosine kinase [Source:RGD Symbol;Acc:3796]
ENSRNOG00000012175	Nfatc2	nuclear factor of activated T-cells 2 [Source:RGD Symbol;Acc:1307690]
ENSRNOG00000012181	Lpl	lipoprotein lipase [Source:RGD Symbol;Acc:3017]
ENSRNOG00000012208	Itgb7	integrin subunit beta 7 [Source:RGD Symbol;Acc:2929]
ENSRNOG00000012258	Rras2	RAS related 2 [Source:RGD Symbol;Acc:1310793]
ENSRNOG00000012271	Cnot1	CCR4-NOT transcription complex, subunit 1 [Source:RGD Symbol;Acc:1308009]
ENSRNOG00000012278	Fgf10	fibroblast growth factor 10 [Source:RGD Symbol;Acc:2606]
ENSRNOG00000012294	Heph	hephaestin [Source:RGD Symbol;Acc:71060]
ENSRNOG00000012295	Pla2g6	phospholipase A2 group VI [Source:RGD Symbol;Acc:628867]
ENSRNOG00000012302	Gucy1a1	guanylate cyclase 1 soluble subunit alpha 1 [Source:RGD Symbol;Acc:68436]
ENSRNOG00000012307	Mybpc3	myosin binding protein C3 [Source:RGD Symbol;Acc:1305950]
ENSRNOG00000012337	Pde1c	phosphodiesterase 1C [Source:RGD Symbol;Acc:68332]
ENSRNOG00000012348	Exosc4	exosome component 4 [Source:RGD Symbol;Acc:1310986]
ENSRNOG00000012383	Ndufc2	NADH:ubiquinone oxidoreductase subunit C2 [Source:RGD Symbol;Acc:1307511]
ENSRNOG00000012392	Dnajc2	DnaJ heat shock protein family (Hsp40) member C2 [Source:RGD Symbol;Acc:620524]
ENSRNOG00000012405	Tcf4	transcription factor 4 [Source:RGD Symbol;Acc:69271]
ENSRNOG00000012409	Exosc3	exosome component 3 [Source:RGD Symbol;Acc:1304739]
ENSRNOG00000012422	Tnik	TRAF2 and NCK interacting kinase [Source:RGD Symbol;Acc:1561817]
ENSRNOG00000012443	Cpt2	carnitine palmitoyltransferase 2 [Source:RGD Symbol;Acc:2398]
ENSRNOG00000012457	Cyc1	cytochrome c-1 [Source:RGD Symbol;Acc:1306597]
ENSRNOG00000012471	Thbs4	thrombospondin 4 [Source:RGD Symbol;Acc:62046]
ENSRNOG00000012550	Uqcrh	ubiquinol-cytochrome c reductase hinge protein [Source:RGD Symbol;Acc:1305987]
ENSRNOG00000012562	Grin3b	glutamate ionotropic receptor NMDA type subunit 3B [Source:RGD Symbol;Acc:621705]
ENSRNOG00000012582	Eif4ebp1	eukaryotic translation initiation factor 4E binding protein 1 [Source:RGD Symbol;Acc:620259]
ENSRNOG00000012609	Trdn	triadin [Source:RGD Symbol;Acc:619856]
ENSRNOG00000012619	Epor	erythropoietin receptor [Source:RGD Symbol;Acc:2560]
ENSRNOG00000012644	Nup58	nucleoporin 58 [Source:RGD Symbol;Acc:631334]
ENSRNOG00000012674	Adrb3	adrenoceptor beta 3 [Source:RGD Symbol;Acc:2061]
ENSRNOG00000012686	Pomc	proopiomelanocortin [Source:RGD Symbol;Acc:3366]
ENSRNOG00000012701	Map7	microtubule-associated protein 7 [Source:RGD Symbol;Acc:1308866]
ENSRNOG00000012702	Nfya	nuclear transcription factor Y subunit alpha [Source:RGD Symbol;Acc:70976]
ENSRNOG00000012703	Crh	corticotropin releasing hormone [Source:RGD Symbol;Acc:620505]
ENSRNOG00000012709	Bag2	BAG cochaperone 2 [Source:RGD Symbol;Acc:1585173]
ENSRNOG00000012721	Ednra	endothelin receptor type A [Source:RGD Symbol;Acc:2535]
ENSRNOG00000012791	Ajuba	ajuba LIM protein [Source:RGD Symbol;Acc:620407]
ENSRNOG00000012799	Prkaa1	protein kinase AMP-activated catalytic subunit alpha 1 [Source:RGD Symbol;Acc:3387]
ENSRNOG00000012815	Chst10	carbohydrate sulfotransferase 10 [Source:RGD Symbol;Acc:621216]
ENSRNOG00000012819	Gdnf	glial cell derived neurotrophic factor [Source:RGD Symbol;Acc:2677]
ENSRNOG00000012826	Creb3l2	cAMP responsive element binding protein 3-like 2 [Source:RGD Symbol;Acc:1306040]
ENSRNOG00000012850	Kat6b	lysine acetyltransferase 6B [Source:RGD Symbol;Acc:1566399]
ENSRNOG00000012852	Bin1	bridging integrator 1 [Source:RGD Symbol;Acc:621786]
ENSRNOG00000012864	Ern1	endoplasmic reticulum to nucleus signaling 1 [Source:RGD Symbol;Acc:1559716]
ENSRNOG00000012878	Atp7b	ATPase copper transporting beta [Source:RGD Symbol;Acc:2180]
ENSRNOG00000012879	Fabp3	fatty acid binding protein 3 [Source:RGD Symbol;Acc:69048]
ENSRNOG00000012880	Tti1	TELO2 interacting protein 1 [Source:RGD Symbol;Acc:1562582]
ENSRNOG00000012912	Fgf17	fibroblast growth factor 17 [Source:RGD Symbol;Acc:2607]
ENSRNOG00000012920	Col9a1	collagen type IX alpha 1 chain [Source:RGD Symbol;Acc:1309425]
ENSRNOG00000012944	Casp9	caspase 9 [Source:RGD Symbol;Acc:61867]
ENSRNOG00000012946	Mov10	Mov10 RISC complex RNA helicase [Source:RGD Symbol;Acc:1598327]
ENSRNOG00000012966	Acadl	acyl-CoA dehydrogenase, long chain [Source:RGD Symbol;Acc:2011]
ENSRNOG00000012987	Ptk6	protein tyrosine kinase 6 [Source:RGD Symbol;Acc:1309098]
ENSRNOG00000012999	Phb2	prohibitin 2 [Source:RGD Symbol;Acc:620203]
ENSRNOG00000013005	Rpa2	replication protein A2 [Source:RGD Symbol;Acc:619714]
ENSRNOG00000013014	Cyba	cytochrome b-245 alpha chain [Source:RGD Symbol;Acc:620573]
ENSRNOG00000013039	Add1	adducin 1 [Source:RGD Symbol;Acc:2041]
ENSRNOG00000013042	Htr1b	5-hydroxytryptamine receptor 1B [Source:RGD Symbol;Acc:2846]
ENSRNOG00000013045	Setd7	SET domain containing 7, histone lysine methyltransferase [Source:RGD Symbol;Acc:1586346]
ENSRNOG00000013053	Trpm6	transient receptor potential cation channel, subfamily M, member 6 [Source:RGD Symbol;Acc:1309942]
ENSRNOG00000013076	Csnk1e	casein kinase 1, epsilon [Source:RGD Symbol;Acc:62045]
ENSRNOG00000013090	Gadd45g	growth arrest and DNA-damage-inducible, gamma [Source:RGD Symbol;Acc:1311796]
ENSRNOG00000013110	Nudt2	nudix hydrolase 2 [Source:RGD Symbol;Acc:1303023]
ENSRNOG00000013118	Atox1	antioxidant 1 copper chaperone [Source:RGD Symbol;Acc:621684]
ENSRNOG00000013147	Cacna1d	calcium voltage-gated channel subunit alpha1 D [Source:RGD Symbol;Acc:70973]
ENSRNOG00000013166	Wnt4	Wnt family member 4 [Source:RGD Symbol;Acc:621348]
ENSRNOG00000013172	Nr1h3	nuclear receptor subfamily 1, group H, member 3 [Source:RGD Symbol;Acc:61909]
ENSRNOG00000013177	Map3k1	mitogen-activated protein kinase kinase kinase 1 [Source:RGD Symbol;Acc:620966]
ENSRNOG00000013194	Rps6ka2	ribosomal protein S6 kinase A2 [Source:RGD Symbol;Acc:620676]
ENSRNOG00000013211	Chchd3	coiled-coil-helix-coiled-coil-helix domain containing 3 [Source:RGD Symbol;Acc:1310325]
ENSRNOG00000013231	Ptafr	platelet-activating factor receptor [Source:RGD Symbol;Acc:61897]
ENSRNOG00000013254	Dctn6	dynactin subunit 6 [Source:RGD Symbol;Acc:1307549]
ENSRNOG00000013262	Myl1	myosin, light chain 1 [Source:RGD Symbol;Acc:1598796]
ENSRNOG00000013265	Tgfbr2	transforming growth factor, beta receptor 2 [Source:RGD Symbol;Acc:69651]
ENSRNOG00000013267	Helz2	helicase with zinc finger 2 [Source:RGD Symbol;Acc:1306056]
ENSRNOG00000013309	Pik3ap1	phosphoinositide-3-kinase adaptor protein 1 [Source:RGD Symbol;Acc:1307744]
ENSRNOG00000013331	Sdha	succinate dehydrogenase complex flavoprotein subunit A [Source:RGD Symbol;Acc:621557]
ENSRNOG00000013386	Psmb5	proteasome 20S subunit beta 5 [Source:RGD Symbol;Acc:61879]
ENSRNOG00000013387	Tpcn2	two pore segment channel 2 [Source:RGD Symbol;Acc:1311779]
ENSRNOG00000013397	Foxo1	forkhead box O1 [Source:RGD Symbol;Acc:620283]
ENSRNOG00000013408	Npas2	neuronal PAS domain protein 2 [Source:RGD Symbol;Acc:1309681]
ENSRNOG00000013411	Nup155	nucleoporin 155 [Source:RGD Symbol;Acc:621199]
ENSRNOG00000013412	Creb1	cAMP responsive element binding protein 1 [Source:RGD Symbol;Acc:620218]
ENSRNOG00000013413	Rorb	RAR-related orphan receptor B [Source:RGD Symbol;Acc:1306778]
ENSRNOG00000013423	Nup50	nucleoporin 50 [Source:RGD Symbol;Acc:3191]
ENSRNOG00000013428	Atp6v0a4	ATPase H+ transporting V0 subunit a4 [Source:RGD Symbol;Acc:1305055]
ENSRNOG00000013445	Aaas	aladin WD repeat nucleoporin [Source:RGD Symbol;Acc:1308701]
ENSRNOG00000013493	Psma4	proteasome 20S subunit alpha 4 [Source:RGD Symbol;Acc:61846]
ENSRNOG00000013505	Vdac2	voltage-dependent anion channel 2 [Source:RGD Symbol;Acc:621576]
ENSRNOG00000013529	Stk4	serine/threonine kinase 4 [Source:RGD Symbol;Acc:1312035]
ENSRNOG00000013536	Cdc42	cell division cycle 42 [Source:RGD Symbol;Acc:71043]
ENSRNOG00000013573	Atp6v1b1	ATPase H+ transporting V1 subunit B1 [Source:RGD Symbol;Acc:1310619]
ENSRNOG00000013577	Kdelr3	KDEL endoplasmic reticulum protein retention receptor 3 [Source:RGD Symbol;Acc:1311536]
ENSRNOG00000013581	Extl3	exostosin-like glycosyltransferase 3 [Source:RGD Symbol;Acc:62065]
ENSRNOG00000013598	Melk	maternal embryonic leucine zipper kinase [Source:RGD Symbol;Acc:1308974]
ENSRNOG00000013622	RGD1560813	similar to H2A histone family, member V isoform 1 [Source:RGD Symbol;Acc:1560813]
ENSRNOG00000013656	Lpar1	lysophosphatidic acid receptor 1 [Source:RGD Symbol;Acc:620563]
ENSRNOG00000013683	S1pr1	sphingosine-1-phosphate receptor 1 [Source:RGD Symbol;Acc:61958]
ENSRNOG00000013695	Hdac1l	histone deacetylase 1-like [Source:RGD Symbol;Acc:619975]
ENSRNOG00000013728	Polg2	DNA polymerase gamma 2, accessory subunit [Source:RGD Symbol;Acc:1305128]
ENSRNOG00000013742	Large1	LARGE xylosyl- and glucuronyltransferase 1 [Source:RGD Symbol;Acc:1308895]
ENSRNOG00000013774	Lmnb1	lamin B1 [Source:RGD Symbol;Acc:620522]
ENSRNOG00000013817	Wnt8b	Wnt family member 8B [Source:RGD Symbol;Acc:1307644]
ENSRNOG00000013828	Sirt3	sirtuin 3 [Source:RGD Symbol;Acc:1308374]
ENSRNOG00000013867	Fgf1	fibroblast growth factor 1 [Source:RGD Symbol;Acc:2605]
ENSRNOG00000013869	Kcnj4	potassium inwardly-rectifying channel, subfamily J, member 4 [Source:RGD Symbol;Acc:621436]
ENSRNOG00000013874	Rplp1	ribosomal protein lateral stalk subunit P1 [Source:RGD Symbol;Acc:621774]
ENSRNOG00000013875	Fbxl17	F-box and leucine-rich repeat protein 17 [Source:RGD Symbol;Acc:1309773]
ENSRNOG00000013925	Nox4	NADPH oxidase 4 [Source:RGD Symbol;Acc:620600]
ENSRNOG00000013945	Itpkc	inositol-trisphosphate 3-kinase C [Source:RGD Symbol;Acc:631336]
ENSRNOG00000013949	Idh2	isocitrate dehydrogenase (NADP(+)) 2 [Source:RGD Symbol;Acc:1597139]
ENSRNOG00000013953	Ntrk1	neurotrophic receptor tyrosine kinase 1 [Source:RGD Symbol;Acc:620144]
ENSRNOG00000013962	Magi2	membrane associated guanylate kinase, WW and PDZ domain containing 2 [Source:RGD Symbol;Acc:621855]
ENSRNOG00000014013	Map4k4	mitogen-activated protein kinase kinase kinase kinase 4 [Source:RGD Symbol;Acc:1305322]
ENSRNOG00000014019	Tbc1d7	TBC1 domain family, member 7 [Source:RGD Symbol;Acc:1307661]
ENSRNOG00000014039	Sucnr1	succinate receptor 1 [Source:RGD Symbol;Acc:1303193]
ENSRNOG00000014052	Ccna1	cyclin A1 [Source:RGD Symbol;Acc:1310639]
ENSRNOG00000014078	Ndufb8	NADH:ubiquinone oxidoreductase subunit B8 [Source:RGD Symbol;Acc:1309129]
ENSRNOG00000014079	Stat4	signal transducer and activator of transcription 1 [Source:RGD Symbol;Acc:3771]
ENSRNOG00000014084	Sp1	Sp1 transcription factor [Source:RGD Symbol;Acc:3738]
ENSRNOG00000014096	Nr3c1	nuclear receptor subfamily 3, group C, member 1 [Source:RGD Symbol;Acc:2741]
ENSRNOG00000014097	Psmd7	proteasome 26S subunit, non-ATPase 7 [Source:RGD Symbol;Acc:1306902]
ENSRNOG00000014109	Psmd13	proteasome 26S subunit, non-ATPase 13 [Source:RGD Symbol;Acc:1305236]
ENSRNOG00000014117	Hmox1	heme oxygenase 1 [Source:RGD Symbol;Acc:2806]
ENSRNOG00000014149	Npy1r	neuropeptide Y receptor Y1 [Source:RGD Symbol;Acc:3198]
ENSRNOG00000014152	Kcnip3	potassium voltage-gated channel interacting protein 3 [Source:RGD Symbol;Acc:70888]
ENSRNOG00000014165	Ssr1	signal sequence receptor subunit 1 [Source:RGD Symbol;Acc:1310961]
ENSRNOG00000014187	Igf1r	insulin-like growth factor 1 receptor [Source:RGD Symbol;Acc:2869]
ENSRNOG00000014234	Hif1an	hypoxia inducible factor 1 subunit alpha inhibitor [Source:RGD Symbol;Acc:1308281]
ENSRNOG00000014248	Erbb4	erb-b2 receptor tyrosine kinase 4 [Source:RGD Symbol;Acc:620486]
ENSRNOG00000014254	Cpt1a	carnitine palmitoyltransferase 1A [Source:RGD Symbol;Acc:2396]
ENSRNOG00000014276	Plce1	phospholipase C, epsilon 1 [Source:RGD Symbol;Acc:69424]
ENSRNOG00000014287	Stk11	serine/threonine kinase 11 [Source:RGD Symbol;Acc:1308653]
ENSRNOG00000014288	Fn1	fibronectin 1 [Source:RGD Symbol;Acc:2624]
ENSRNOG00000014290	Grm1	glutamate metabotropic receptor 1 [Source:RGD Symbol;Acc:2742]
ENSRNOG00000014294	Ptpn6	protein tyrosine phosphatase, non-receptor type 6 [Source:RGD Symbol;Acc:620660]
ENSRNOG00000014314	Slc39a4	solute carrier family 39 member 4 [Source:RGD Symbol;Acc:1306701]
ENSRNOG00000014316	Rapgef1	Rap guanine nucleotide exchange factor 1 [Source:RGD Symbol;Acc:619793]
ENSRNOG00000014317	Arpc5l	actin related protein 2/3 complex, subunit 5-like [Source:RGD Symbol;Acc:1308867]
ENSRNOG00000014323	Extl2	exostosin-like glycosyltransferase 2 [Source:RGD Symbol;Acc:1307684]
ENSRNOG00000014361	Edn1	endothelin 1 [Source:RGD Symbol;Acc:2532]
ENSRNOG00000014366	Shc3	SHC adaptor protein 3 [Source:RGD Symbol;Acc:69348]
ENSRNOG00000014369	Slc27a4	solute carrier family 27 member 4 [Source:RGD Symbol;Acc:1307383]
ENSRNOG00000014385	Wnt2b	Wnt family member 2B [Source:RGD Symbol;Acc:69346]
ENSRNOG00000014387	Chac1	ChaC glutathione-specific gamma-glutamylcyclotransferase 1 [Source:RGD Symbol;Acc:1307153]
ENSRNOG00000014395	Gli3	GLI family zinc finger 3 [Source:RGD Symbol;Acc:620272]
ENSRNOG00000014409	Myl7	myosin light chain 7 [Source:RGD Symbol;Acc:1308262]
ENSRNOG00000014415	Hsbp1	heat shock factor binding protein 1 [Source:RGD Symbol;Acc:628632]
ENSRNOG00000014431	AABR07000222.1	dynactin 3-like 1 [Source:RGD Symbol;Acc:1559475]
ENSRNOG00000014448	Arntl	aryl hydrocarbon receptor nuclear translocator-like [Source:RGD Symbol;Acc:62003]
ENSRNOG00000014475	Slc31a1	solute carrier family 31 member 1 [Source:RGD Symbol;Acc:620059]
ENSRNOG00000014522	Mlycd	malonyl-CoA decarboxylase [Source:RGD Symbol;Acc:620234]
ENSRNOG00000014568	Ndufb10	NADH:ubiquinone oxidoreductase subunit B10 [Source:RGD Symbol;Acc:1310782]
ENSRNOG00000014578	Fxyd4	FXYD domain-containing ion transport regulator 4 [Source:RGD Symbol;Acc:70998]
ENSRNOG00000014582	Mrpl18	mitochondrial ribosomal protein L18 [Source:RGD Symbol;Acc:1306387]
ENSRNOG00000014597	Irs1	insulin receptor substrate 1 [Source:RGD Symbol;Acc:2922]
ENSRNOG00000014614	Cxxc1	CXXC finger protein 1 [Source:RGD Symbol;Acc:1310755]
ENSRNOG00000014621	Rab8a	RAB8A, member RAS oncogene family [Source:RGD Symbol;Acc:621144]
ENSRNOG00000014625	Atp5f1d	ATP synthase F1 subunit delta [Source:RGD Symbol;Acc:621372]
ENSRNOG00000014628	Pomk	protein-O-mannose kinase [Source:RGD Symbol;Acc:1310810]
ENSRNOG00000014641	Rpl3l	ribosomal protein L3-like [Source:RGD Symbol;Acc:1306315]
ENSRNOG00000014652	Aqp8	aquaporin 8 [Source:RGD Symbol;Acc:2146]
ENSRNOG00000014674	Exosc9	exosome component 9 [Source:RGD Symbol;Acc:1307888]
ENSRNOG00000014678	Fzd5	frizzled class receptor 5 [Source:RGD Symbol;Acc:631406]
ENSRNOG00000014684	Npr1	natriuretic peptide receptor 1 [Source:RGD Symbol;Acc:3195]
ENSRNOG00000014686	Kcnd3	potassium voltage-gated channel subfamily D member 3 [Source:RGD Symbol;Acc:68394]
ENSRNOG00000014714	Trpv6	transient receptor potential cation channel, subfamily V, member 6 [Source:RGD Symbol;Acc:69335]
ENSRNOG00000014718	Acsl3	acyl-CoA synthetase long-chain family member 3 [Source:RGD Symbol;Acc:70552]
ENSRNOG00000014741	Kcnu1	potassium calcium-activated channel subfamily U member 1 [Source:RGD Symbol;Acc:1585877]
ENSRNOG00000014751	Ret	ret proto-oncogene [Source:RGD Symbol;Acc:3556]
ENSRNOG00000014776	Adcy7	adenylate cyclase 7 [Source:RGD Symbol;Acc:619966]
ENSRNOG00000014786	Ccne1	cyclin E1 [Source:RGD Symbol;Acc:2294]
ENSRNOG00000014832	Mapkapk3	MAPK activated protein kinase 3 [Source:RGD Symbol;Acc:1304980]
ENSRNOG00000014840	Gna14	G protein subunit alpha 14 [Source:RGD Symbol;Acc:1308122]
ENSRNOG00000014851	Col4a4	collagen, type IV, alpha 4 [Source:MGI Symbol;Acc:MGI:104687]
ENSRNOG00000014859	Rnf152	ring finger protein 152 [Source:RGD Symbol;Acc:1305251]
ENSRNOG00000014876	Lpin2	lipin 2 [Source:RGD Symbol;Acc:1304588]
ENSRNOG00000014882	Fgf11	fibroblast growth factor 11 [Source:RGD Symbol;Acc:620162]
ENSRNOG00000014899	AC110824.1
ENSRNOG00000014900	Crem	cAMP responsive element modulator [Source:RGD Symbol;Acc:2402]
ENSRNOG00000014904	Ppp1r3e	protein phosphatase 1, regulatory subunit 3E [Source:RGD Symbol;Acc:1583926]
ENSRNOG00000014915	Gsr	glutathione-disulfide reductase [Source:RGD Symbol;Acc:621747]
ENSRNOG00000014935	Twnk	twinkle mtDNA helicase [Source:RGD Symbol;Acc:1307884]
ENSRNOG00000015024	Mcoln3	mucolipin TRP cation channel 3 [Source:RGD Symbol;Acc:1308420]
ENSRNOG00000015026	Arhgef11	Rho guanine nucleotide exchange factor 11 [Source:RGD Symbol;Acc:619705]
ENSRNOG00000015049	Scn5a	sodium voltage-gated channel alpha subunit 5 [Source:RGD Symbol;Acc:3637]
ENSRNOG00000015061	Igfals	insulin-like growth factor binding protein, acid labile subunit [Source:RGD Symbol;Acc:68429]
ENSRNOG00000015085	Dmpk	DM1 protein kinase [Source:RGD Symbol;Acc:1309825]
ENSRNOG00000015086	Plin1	perilipin 1 [Source:RGD Symbol;Acc:3351]
ENSRNOG00000015089	Mcoln2	mucolipin TRP cation channel 2 [Source:RGD Symbol;Acc:1308884]
ENSRNOG00000015133	Kmt2a	lysine methyltransferase 2A [Source:RGD Symbol;Acc:1586165]
ENSRNOG00000015155	Tnnc2	troponin C2, fast skeletal type [Source:RGD Symbol;Acc:1311973]
ENSRNOG00000015159	Slc9a3	solute carrier family 9 member A3 [Source:RGD Symbol;Acc:3720]
ENSRNOG00000015173	Mbtps1	membrane-bound transcription factor peptidase, site 1 [Source:RGD Symbol;Acc:70935]
ENSRNOG00000015177	Sun2	Sad1 and UNC84 domain containing 2 [Source:RGD Symbol;Acc:1563141]
ENSRNOG00000015179	Tradd	TNFRSF1A-associated via death domain [Source:RGD Symbol;Acc:621313]
ENSRNOG00000015182	Ppp2cb	protein phosphatase 2 catalytic subunit beta [Source:RGD Symbol;Acc:3381]
ENSRNOG00000015191	Phc1	polyhomeotic homolog 1 [Source:RGD Symbol;Acc:1309203]
ENSRNOG00000015212	Hspa14	heat shock protein family A (Hsp70) member 14 [Source:RGD Symbol;Acc:1303296]
ENSRNOG00000015262	Slc34a1	solute carrier family 34 member 1 [Source:RGD Symbol;Acc:3708]
ENSRNOG00000015278	Myl12a	myosin light chain 12A [Source:RGD Symbol;Acc:1309537]
ENSRNOG00000015292	Cul2	cullin 2 [Source:RGD Symbol;Acc:1310644]
ENSRNOG00000015320	Atp5mc2	ATP synthase membrane subunit c locus 2 [Source:RGD Symbol;Acc:620051]
ENSRNOG00000015335	Rpl13	ribosomal protein L13 [Source:RGD Symbol;Acc:621179]
ENSRNOG00000015365	Col4a3	collagen type IV alpha 3 chain [Source:RGD Symbol;Acc:71085]
ENSRNOG00000015376	Npas1	neuronal PAS domain protein 1 [Source:RGD Symbol;Acc:1310040]
ENSRNOG00000015421	Slc27a3	solute carrier family 27 member 3 [Source:RGD Symbol;Acc:1310605]
ENSRNOG00000015423	Ccna2	cyclin A2 [Source:RGD Symbol;Acc:621059]
ENSRNOG00000015440	Wrn	WRN RecQ like helicase [Source:RGD Symbol;Acc:1564788]
ENSRNOG00000015441	Il4r	interleukin 4 receptor [Source:RGD Symbol;Acc:2899]
ENSRNOG00000015480	Prkcz	protein kinase C, zeta [Source:RGD Symbol;Acc:3399]
ENSRNOG00000015496	Tpm4	tropomyosin 4 [Source:RGD Symbol;Acc:3899]
ENSRNOG00000015511	Atic	5-aminoimidazole-4-carboxamide ribonucleotide formyltransferase/IMP cyclohydrolase [Source:RGD Symbol;Acc:70879]
ENSRNOG00000015541	Gnb3	G protein subunit beta 3 [Source:RGD Symbol;Acc:708344]
ENSRNOG00000015566	Atp6v1e2	ATPase H+ transporting V1 subunit E2 [Source:RGD Symbol;Acc:1311680]
ENSRNOG00000015577	Lpar6	lysophosphatidic acid receptor 6 [Source:RGD Symbol;Acc:1595950]
ENSRNOG00000015602	Cdh2	cadherin 2 [Source:RGD Symbol;Acc:69280]
ENSRNOG00000015603	Prkce	protein kinase C, epsilon [Source:RGD Symbol;Acc:61925]
ENSRNOG00000015618	Wnt5a	Wnt family member 5A [Source:RGD Symbol;Acc:69250]
ENSRNOG00000015633	Cul3	cullin 3 [Source:RGD Symbol;Acc:1308190]
ENSRNOG00000015654	Ghr	growth hormone receptor [Source:RGD Symbol;Acc:2687]
ENSRNOG00000015658	Sorbs1	sorbin and SH3 domain containing 1 [Source:RGD Symbol;Acc:1586598]
ENSRNOG00000015695	Sult5a1	sulfotransferase family 5A, member 1 [Source:RGD Symbol;Acc:1310002]
ENSRNOG00000015750	Wnt7b	Wnt family member 7B [Source:RGD Symbol;Acc:1311441]
ENSRNOG00000015835	Cacna2d2	calcium voltage-gated channel auxiliary subunit alpha2delta 2 [Source:RGD Symbol;Acc:631360]
ENSRNOG00000015854	AABR07051831.1
ENSRNOG00000015860	Gipr	gastric inhibitory polypeptide receptor [Source:RGD Symbol;Acc:2689]
ENSRNOG00000015911	Lrp5	LDL receptor related protein 5 [Source:RGD Symbol;Acc:1309329]
ENSRNOG00000015982	Wnt11	Wnt family member 11 [Source:RGD Symbol;Acc:621463]
ENSRNOG00000015991	Npr2	natriuretic peptide receptor 2 [Source:RGD Symbol;Acc:620851]
ENSRNOG00000016029	Rb1	RB transcriptional corepressor 1 [Source:RGD Symbol;Acc:3540]
ENSRNOG00000016047	Macf1	microtubule-actin crosslinking factor 1 [Source:RGD Symbol;Acc:1306057]
ENSRNOG00000016050	Fgfr1	Fibroblast growth factor receptor 1 [Source:RGD Symbol;Acc:620713]
ENSRNOG00000016055	Fkrp	fukutin related protein [Source:RGD Symbol;Acc:1305852]
ENSRNOG00000016105	Xrcc5	X-ray repair cross complementing 5 [Source:RGD Symbol;Acc:3976]
ENSRNOG00000016108	Phlpp2	PH domain and leucine rich repeat protein phosphatase 2 [Source:RGD Symbol;Acc:1562857]
ENSRNOG00000016110	Kcnk12	potassium two pore domain channel subfamily K member 12 [Source:RGD Symbol;Acc:68940]
ENSRNOG00000016119	Fzd7	frizzled class receptor 7 [Source:RGD Symbol;Acc:2321905]
ENSRNOG00000016122	Hmgcr	3-hydroxy-3-methylglutaryl-CoA reductase [Source:RGD Symbol;Acc:2803]
ENSRNOG00000016182	Tgfa	transforming growth factor alpha [Source:RGD Symbol;Acc:3849]
ENSRNOG00000016203	Efna2	ephrin A2 [Source:RGD Symbol;Acc:620389]
ENSRNOG00000016243	Casq2	calsequestrin 2 [Source:RGD Symbol;Acc:2276]
ENSRNOG00000016251	Dnaja2	DnaJ heat shock protein family (Hsp40) member A2 [Source:RGD Symbol;Acc:71001]
ENSRNOG00000016265	Acsl5	acyl-CoA synthetase long-chain family member 5 [Source:RGD Symbol;Acc:69402]
ENSRNOG00000016280	Btrc	beta-transducin repeat containing E3 ubiquitin protein ligase [Source:RGD Symbol;Acc:1359721]
ENSRNOG00000016281	Col4a1	collagen type IV alpha 1 chain [Source:RGD Symbol;Acc:1307148]
ENSRNOG00000016307	Prl5a1	prolactin family 5, subfamily a, member 1 [Source:RGD Symbol;Acc:620120]
ENSRNOG00000016346	Prkcd	protein kinase C, delta [Source:RGD Symbol;Acc:67383]
ENSRNOG00000016361	Plcd4	phospholipase C, delta 4 [Source:RGD Symbol;Acc:621025]
ENSRNOG00000016374	Fgfr2	fibroblast growth factor receptor 2 [Source:RGD Symbol;Acc:2611]
ENSRNOG00000016384	Pik3cb	phosphatidylinositol-4,5-bisphosphate 3-kinase, catalytic subunit beta [Source:RGD Symbol;Acc:620917]
ENSRNOG00000016387	Rpl34	ribosomal protein L34 [Source:RGD Symbol;Acc:1309402]
ENSRNOG00000016412	Fxyd6	FXYD domain-containing ion transport regulator 6 [Source:RGD Symbol;Acc:69315]
ENSRNOG00000016429	Grm5	glutamate metabotropic receptor 5 [Source:RGD Symbol;Acc:2746]
ENSRNOG00000016436	Prl4a1	prolactin family 4, subfamily a, member 1 [Source:RGD Symbol;Acc:3404]
ENSRNOG00000016448	Eef2k	eukaryotic elongation factor-2 kinase [Source:RGD Symbol;Acc:2538]
ENSRNOG00000016463	Prl2a1	Prolactin family 2, subfamily a, member 1 [Source:RGD Symbol;Acc:620121]
ENSRNOG00000016470	Ndufa10l1	NADH:ubiquinone oxidoreductase subunit A10 [Source:RGD Symbol;Acc:727968]
ENSRNOG00000016488	Pltp	phospholipid transfer protein [Source:RGD Symbol;Acc:1306695]
ENSRNOG00000016498	AABR07004112.1
ENSRNOG00000016510	Prl7d1	prolactin family 7, subfamily d, member 1 [Source:RGD Symbol;Acc:621307]
ENSRNOG00000016538	Itga8	integrin subunit alpha 8 [Source:RGD Symbol;Acc:621634]
ENSRNOG00000016551	Bcl2l11	BCL2 like 11 [Source:RGD Symbol;Acc:628774]
ENSRNOG00000016552	Hmgcs1	3-hydroxy-3-methylglutaryl-CoA synthase 1 [Source:RGD Symbol;Acc:70970]
ENSRNOG00000016571	Ngf	nerve growth factor [Source:RGD Symbol;Acc:1598328]
ENSRNOG00000016575	Tnfrsf1b	TNF receptor superfamily member 1B [Source:RGD Symbol;Acc:621238]
ENSRNOG00000016585	Bmi1	BMI1 proto-oncogene, polycomb ring finger [Source:RGD Symbol;Acc:1307403]
ENSRNOG00000016592	Gnai2	G protein subunit alpha i2 [Source:RGD Symbol;Acc:620243]
ENSRNOG00000016596	Hspa4	heat shock protein family A (Hsp70) member 4 [Source:RGD Symbol;Acc:628878]
ENSRNOG00000016611	Hras	HRas proto-oncogene, GTPase [Source:RGD Symbol;Acc:2827]
ENSRNOG00000016616	Prl7a3	prolactin family 7, subfamily a, member 3 [Source:RGD Symbol;Acc:620035]
ENSRNOG00000016617	Wwtr1	WW domain containing transcription regulator 1 [Source:RGD Symbol;Acc:1559609]
ENSRNOG00000016630	Tln1	talin 1 [Source:RGD Symbol;Acc:1306247]
ENSRNOG00000016636	Lpin3	lipin 3 [Source:RGD Symbol;Acc:1588534]
ENSRNOG00000016638	Gnb1	G protein subunit beta 1 [Source:RGD Symbol;Acc:2718]
ENSRNOG00000016647	Pla2g2c	phospholipase A2, group IIC [Source:RGD Symbol;Acc:3340]
ENSRNOG00000016660	Cox5b	cytochrome c oxidase subunit 5B [Source:RGD Symbol;Acc:620608]
ENSRNOG00000016681	Mc2r	melanocortin 2 receptor [Source:RGD Symbol;Acc:628649]
ENSRNOG00000016696	Angpt2	angiopoietin 2 [Source:RGD Symbol;Acc:621861]
ENSRNOG00000016701	Gng8	G protein subunit gamma 8 [Source:RGD Symbol;Acc:620808]
ENSRNOG00000016708	Necab3	E2F transcription factor 1 [Source:RGD Symbol;Acc:728892]
ENSRNOG00000016712	Lhcgr	luteinizing hormone/choriogonadotropin receptor [Source:RGD Symbol;Acc:3007]
ENSRNOG00000016731	Tpm2	tropomyosin 2 [Source:RGD Symbol;Acc:1559479]
ENSRNOG00000016742	Prl7b1	prolactin family 7, subfamily b, member 1 [Source:RGD Symbol;Acc:708582]
ENSRNOG00000016756	Ptgir	prostaglandin I2 receptor [Source:RGD Symbol;Acc:1310890]
ENSRNOG00000016763	Fgfr4	fibroblast growth factor receptor 4 [Source:RGD Symbol;Acc:2612]
ENSRNOG00000016770	Calm1	calmodulin 1 [Source:RGD Symbol;Acc:2257]
ENSRNOG00000016774	Telo2	telomere maintenance 2 [Source:RGD Symbol;Acc:1305553]
ENSRNOG00000016776	Extl1	exostosin-like glycosyltransferase 1 [Source:RGD Symbol;Acc:1309572]
ENSRNOG00000016783	Fshr	follicle stimulating hormone receptor [Source:RGD Symbol;Acc:2632]
ENSRNOG00000016792	Prl3d4	prolactin family 3, subfamily d, member 4 [Source:RGD Symbol;Acc:2428]
ENSRNOG00000016793	Tshb	thyroid stimulating hormone subunit beta [Source:RGD Symbol;Acc:3910]
ENSRNOG00000016798	Pla2g2f	phospholipase A2, group IIF [Source:RGD Symbol;Acc:1597305]
ENSRNOG00000016803	Prl8a3	prolactin-8A4 [Source:RGD Symbol;Acc:9329051]
ENSRNOG00000016818	Fgfr3	fibroblast growth factor receptor 3 [Source:RGD Symbol;Acc:620714]
ENSRNOG00000016826	Pla2g2d	phospholipase A2, group IID [Source:RGD Symbol;Acc:1309862]
ENSRNOG00000016831	Serpinh1	serpin family H member 1 [Source:RGD Symbol;Acc:69302]
ENSRNOG00000016838	Pla2g5	phospholipase A2, group V [Source:RGD Symbol;Acc:62051]
ENSRNOG00000016846	Pik3cd	phosphatidylinositol-4,5-bisphosphate 3-kinase, catalytic subunit delta [Source:RGD Symbol;Acc:1310990]
ENSRNOG00000016849	Ppp2r5d	protein phosphatase 2, regulatory subunit B', delta [Source:RGD Symbol;Acc:1306666]
ENSRNOG00000016855	B3galnt2	beta-1,3-N-acetylgalactosaminyltransferase 2 [Source:RGD Symbol;Acc:1306946]
ENSRNOG00000016871	Prl8a4	prolactin family 8, subfamily a, member 4 [Source:RGD Symbol;Acc:620116]
ENSRNOG00000016930	Ube2s	ubiquitin-conjugating enzyme E2S [Source:RGD Symbol;Acc:1564746]
ENSRNOG00000016933	Prl8a7	prolactin family 8, subfamily a, member 7 [Source:RGD Symbol;Acc:620115]
ENSRNOG00000016940	Ppp2r2d	protein phosphatase 2, regulatory subunit B, delta [Source:RGD Symbol;Acc:708356]
ENSRNOG00000016945	Pla2g2a	phospholipase A2 group IIA [Source:RGD Symbol;Acc:620857]
ENSRNOG00000016965	Anapc1	anaphase promoting complex subunit 1 [Source:RGD Symbol;Acc:1306629]
ENSRNOG00000017002	Adrb1	adrenoceptor beta 1 [Source:RGD Symbol;Acc:2059]
ENSRNOG00000017007	Prl2b1	Prolactin family 2, subfamily b, member 1 [Source:RGD Symbol;Acc:620118]
ENSRNOG00000017032	Atp5f1a	ATP synthase F1 subunit alpha [Source:RGD Symbol;Acc:619993]
ENSRNOG00000017048	Prl8a2	prolactin family 8, subfamily a, member 2 [Source:RGD Symbol;Acc:2516]
ENSRNOG00000017060	Ryr2	ryanodine receptor 2 [Source:RGD Symbol;Acc:620314]
ENSRNOG00000017073	Ca9	carbonic anhydrase 9 [Source:RGD Symbol;Acc:1306426]
ENSRNOG00000017089	Prl6a1	prolactin family 6, subfamily a, member 1 [Source:RGD Symbol;Acc:3405]
ENSRNOG00000017097	Lhpp	phospholysine phosphohistidine inorganic pyrophosphate phosphatase [Source:RGD Symbol;Acc:1359187]
ENSRNOG00000017103	Prl3a1	Prolactin family 3, subfamily a, member 1 [Source:RGD Symbol;Acc:731250]
ENSRNOG00000017127	Rpl28	ribosomal protein L28 [Source:RGD Symbol;Acc:621193]
ENSRNOG00000017146	Nfatc1	nuclear factor of activated T-cells 1 [Source:RGD Symbol;Acc:2319357]
ENSRNOG00000017163	Pfkp	phosphofructokinase, platelet [Source:RGD Symbol;Acc:61893]
ENSRNOG00000017175	H1f1	H1.1 linker histone, cluster member [Source:RGD Symbol;Acc:1305706]
ENSRNOG00000017185	Prl3b1	Prolactin family 3, subfamily b, member 1 [Source:RGD Symbol;Acc:2429]
ENSRNOG00000017188	Cyp27a1	cytochrome P450, family 27, subfamily a, polypeptide 1 [Source:RGD Symbol;Acc:727915]
ENSRNOG00000017197	Pdgfb	platelet derived growth factor subunit B [Source:RGD Symbol;Acc:3283]
ENSRNOG00000017198	Hif3a	hypoxia inducible factor 3 subunit alpha [Source:RGD Symbol;Acc:70332]
ENSRNOG00000017209	Tubb3	tubulin, beta 3 class III [Source:RGD Symbol;Acc:628595]
ENSRNOG00000017220	Tcirg1	T-cell immune regulator 1, ATPase H+ transporting V0 subunit A3 [Source:RGD Symbol;Acc:735136]
ENSRNOG00000017226	Slc2a4	solute carrier family 2 member 4 [Source:RGD Symbol;Acc:2711]
ENSRNOG00000017230	Cox15	cytochrome c oxidase assembly homolog COX15 [Source:RGD Symbol;Acc:1312043]
ENSRNOG00000017235	Atp6v0d1	ATPase H+ transporting V0 subunit D1 [Source:RGD Symbol;Acc:1306159]
ENSRNOG00000017237	Lama1	laminin subunit alpha 1 [Source:RGD Symbol;Acc:1307207]
ENSRNOG00000017243	Bnip3	BCL2 interacting protein 3 [Source:RGD Symbol;Acc:620800]
ENSRNOG00000017248	Prkag3	protein kinase AMP-activated non-catalytic subunit gamma 3 [Source:RGD Symbol;Acc:1308698]
ENSRNOG00000017297	Cab39	calcium binding protein 39 [Source:RGD Symbol;Acc:1306390]
ENSRNOG00000017311	Me3	malic enzyme 3 [Source:RGD Symbol;Acc:1311070]
ENSRNOG00000017348	Il2	interleukin 2 [Source:RGD Symbol;Acc:620047]
ENSRNOG00000017374	Prl	prolactin [Source:RGD Symbol;Acc:3403]
ENSRNOG00000017383	Hikeshi	heat shock protein nuclear import factor [Source:RGD Symbol;Acc:1359455]
ENSRNOG00000017392	Fgf2	fibroblast growth factor 2 [Source:RGD Symbol;Acc:2609]
ENSRNOG00000017409	Wnt6	Wnt family member 6 [Source:RGD Symbol;Acc:1304559]
ENSRNOG00000017414	Irf7	interferon regulatory factor 7 [Source:RGD Symbol;Acc:1307828]
ENSRNOG00000017417	Gabarap	GABA type A receptor-associated protein [Source:RGD Symbol;Acc:61911]
ENSRNOG00000017426	Rragc	Ras-related GTP binding C [Source:RGD Symbol;Acc:1311760]
ENSRNOG00000017441	Tpm3	tropomyosin 3 [Source:RGD Symbol;Acc:621546]
ENSRNOG00000017446	Ndufs8	NADH:ubiquinone oxidoreductase core subunit S8 [Source:RGD Symbol;Acc:1309436]
ENSRNOG00000017447	Eif2s2	eukaryotic translation initiation factor 2 subunit beta [Source:RGD Symbol;Acc:735192]
ENSRNOG00000017466	Kif5b	kinesin family member 5B [Source:RGD Symbol;Acc:621559]
ENSRNOG00000017469	Anxa1	annexin A1 [Source:RGD Symbol;Acc:2118]
ENSRNOG00000017495	Klhdc3	kelch domain containing 3 [Source:RGD Symbol;Acc:1307105]
ENSRNOG00000017503	Ppargc1b	PPARG coactivator 1 beta [Source:RGD Symbol;Acc:727948]
ENSRNOG00000017509	Eed	embryonic ectoderm development [Source:RGD Symbol;Acc:1309782]
ENSRNOG00000017524	Fgf8	fibroblast growth factor 8 [Source:RGD Symbol;Acc:70891]
ENSRNOG00000017536	Cdc16	cell division cycle 16 [Source:RGD Symbol;Acc:1305076]
ENSRNOG00000017546	Mylk3	myosin light chain kinase 3 [Source:RGD Symbol;Acc:1305801]
ENSRNOG00000017558	Tubb2a	tubulin, beta 2A class IIa [Source:RGD Symbol;Acc:1588452]
ENSRNOG00000017571	Ndufa2	NADH:ubiquinone oxidoreductase subunit A2 [Source:RGD Symbol;Acc:1309997]
ENSRNOG00000017583	Mapkap1	MAPK associated protein 1 [Source:RGD Symbol;Acc:1305363]
ENSRNOG00000017597	Fbp1	fructose-bisphosphatase 1 [Source:RGD Symbol;Acc:2595]
ENSRNOG00000017606	P2rx1	purinergic receptor P2X 1 [Source:RGD Symbol;Acc:3240]
ENSRNOG00000017609	Cnga4	cyclic nucleotide gated channel subunit alpha 4 [Source:RGD Symbol;Acc:619844]
ENSRNOG00000017625	Htr2b	5-hydroxytryptamine receptor 2B [Source:RGD Symbol;Acc:61801]
ENSRNOG00000017635	Inpp5a	inositol polyphosphate-5-phosphatase A [Source:RGD Symbol;Acc:1306168]
ENSRNOG00000017637	Fbp2	fructose-bisphosphatase 2 [Source:RGD Symbol;Acc:620930]
ENSRNOG00000017645	Mylpf	myosin light chain, phosphorylatable, fast skeletal muscle [Source:RGD Symbol;Acc:3141]
ENSRNOG00000017674	Ctcf	CCCTC-binding factor [Source:RGD Symbol;Acc:621344]
ENSRNOG00000017679	Cckbr	cholecystokinin B receptor [Source:RGD Symbol;Acc:2290]
ENSRNOG00000017730	Psmd1	proteasome 26S subunit, non-ATPase 1 [Source:RGD Symbol;Acc:621669]
ENSRNOG00000017746	Pard6a	par-6 family cell polarity regulator alpha [Source:RGD Symbol;Acc:1303273]
ENSRNOG00000017767	Irag1	inositol 1,4,5-triphosphate receptor associated 1 [Source:RGD Symbol;Acc:1309828]
ENSRNOG00000017775	Slc5a1	solute carrier family 5 member 1 [Source:RGD Symbol;Acc:3713]
ENSRNOG00000017781	Dnajc7	DnaJ heat shock protein family (Hsp40) member C7 [Source:RGD Symbol;Acc:1303226]
ENSRNOG00000017786	Acta1	actin, alpha 1, skeletal muscle [Source:RGD Symbol;Acc:2025]
ENSRNOG00000017801	Atf4	activating transcription factor 4 [Source:RGD Symbol;Acc:621863]
ENSRNOG00000017808	Klf15	Kruppel-like factor 15 [Source:RGD Symbol;Acc:70918]
ENSRNOG00000017817	Cox4i1	cytochrome c oxidase subunit 4i1 [Source:RGD Symbol;Acc:68374]
ENSRNOG00000017822	Oga	O-GlcNAcase [Source:RGD Symbol;Acc:621077]
ENSRNOG00000017833	Actn2	actinin alpha 2 [Source:RGD Symbol;Acc:1308097]
ENSRNOG00000017847	Rps19bp1	ribosomal protein S19 binding protein 1 [Source:MGI Symbol;Acc:MGI:1913788]
ENSRNOG00000017857	Cul7	cullin 7 [Source:RGD Symbol;Acc:1587048]
ENSRNOG00000017866	Sirt5	sirtuin 5 [Source:RGD Symbol;Acc:1303285]
ENSRNOG00000017882	Camk1d	calcium/calmodulin-dependent protein kinase ID [Source:RGD Symbol;Acc:1560691]
ENSRNOG00000017884	AABR07006160.1	similar to DnaJ homolog subfamily B member 6 (Heat shock protein J2) (HSJ-2) (MRJ) (mDj4) [Source:RGD Symbol;Acc:1583989]
ENSRNOG00000017912	Atp2a3	ATPase sarcoplasmic/endoplasmic reticulum Ca2+ transporting 3 [Source:RGD Symbol;Acc:2175]
ENSRNOG00000017915	Dvl2	dishevelled segment polarity protein 2 [Source:RGD Symbol;Acc:1309725]
ENSRNOG00000017919	Nup133	nucleoporin 133 [Source:RGD Symbol;Acc:1307827]
ENSRNOG00000018018	Kcnip2	potassium voltage-gated channel interacting protein 2 [Source:RGD Symbol;Acc:70887]
ENSRNOG00000018019	Hspa12a	heat shock protein family A (Hsp70) member 12A [Source:RGD Symbol;Acc:1305531]
ENSRNOG00000018045	AABR07007730.1	similar to ATP synthase, H+ transporting, mitochondrial Fo complex, subunit C2 (subunit 9) [Source:RGD Symbol;Acc:1566212]
ENSRNOG00000018048	Dctn5	dynactin subunit 5 [Source:RGD Symbol;Acc:1305654]
ENSRNOG00000018083	AABR07004876.1	ubiquitin-like protein FUBI-like [Source:RGD Symbol;Acc:7751286]
ENSRNOG00000018087	Vim	vimentin [Source:RGD Symbol;Acc:621646]
ENSRNOG00000018101	Klc3	kinesin light chain 3 [Source:RGD Symbol;Acc:621432]
ENSRNOG00000018114	Acadvl	acyl-CoA dehydrogenase, very long chain [Source:RGD Symbol;Acc:2014]
ENSRNOG00000018117	Ndufv1	NADH:ubiquinone oxidoreductase core subunit V1 [Source:RGD Symbol;Acc:1359247]
ENSRNOG00000018129	Ndufab1	NADH:ubiquinone oxidoreductase subunit AB1 [Source:RGD Symbol;Acc:1305619]
ENSRNOG00000018144	Depdc5	DEP domain containing 5, GATOR1 subcomplex subunit [Source:RGD Symbol;Acc:1311535]
ENSRNOG00000018166	Prkab2	protein kinase AMP-activated non-catalytic subunit beta 2 [Source:RGD Symbol;Acc:620905]
ENSRNOG00000018168	Klc4	kinesin light chain 4 [Source:RGD Symbol;Acc:1306555]
ENSRNOG00000018170	Slc27a1	solute carrier family 27 member 1 [Source:RGD Symbol;Acc:620927]
ENSRNOG00000018184	Tpm1	tropomyosin 1 [Source:RGD Symbol;Acc:3898]
ENSRNOG00000018186	Lamtor5	late endosomal/lysosomal adaptor, MAPK and MTOR activator 5 [Source:RGD Symbol;Acc:1305005]
ENSRNOG00000018237	Gstp1	glutathione S-transferase pi 1 [Source:RGD Symbol;Acc:2758]
ENSRNOG00000018250	Tnni3	troponin I3, cardiac type [Source:RGD Symbol;Acc:62052]
ENSRNOG00000018260	Hrh2	histamine receptor H2 [Source:MGI Symbol;Acc:MGI:108482]
ENSRNOG00000018268	Hhip	Hedgehog-interacting protein [Source:RGD Symbol;Acc:1564108]
ENSRNOG00000018273	Ncl	nucleolin [Source:RGD Symbol;Acc:3153]
ENSRNOG00000018281	Uqcrfs1	ubiquinol-cytochrome c reductase, Rieske iron-sulfur polypeptide 1 [Source:RGD Symbol;Acc:628838]
ENSRNOG00000018288	Ncoa6	nuclear receptor coactivator 6 [Source:RGD Symbol;Acc:620111]
ENSRNOG00000018294	Hspa5	heat shock protein family A (Hsp70) member 5 [Source:RGD Symbol;Acc:2843]
ENSRNOG00000018295	Ccar2	cell cycle and apoptosis regulator 2 [Source:RGD Symbol;Acc:1309922]
ENSRNOG00000018296	Anapc10	anaphase promoting complex subunit 10 [Source:RGD Symbol;Acc:1308936]
ENSRNOG00000018301	AABR07039356.1	similar to GTPase HRas precursor (Transforming protein p21) (p21ras) (H-Ras-1) (c-H-ras) [Source:NCBI gene (formerly Entrezgene);Acc:367858]
ENSRNOG00000018311	Cd19	CD19 molecule [Source:RGD Symbol;Acc:1309086]
ENSRNOG00000018346	Agtr1a	angiotensin II receptor, type 1a [Source:RGD Symbol;Acc:2070]
ENSRNOG00000018371	Tubb6	tubulin, beta 6 class V [Source:RGD Symbol;Acc:1305887]
ENSRNOG00000018378	Cacnb2	calcium voltage-gated channel auxiliary subunit beta 2 [Source:RGD Symbol;Acc:67385]
ENSRNOG00000018381	Cdkal1	CDK5 regulatory subunit associated protein 1-like 1 [Source:RGD Symbol;Acc:1310246]
ENSRNOG00000018385	Chrm1	cholinergic receptor, muscarinic 1 [Source:RGD Symbol;Acc:2342]
ENSRNOG00000018413	Per3	period circadian regulator 3 [Source:RGD Symbol;Acc:621581]
ENSRNOG00000018414	Csf1r	colony stimulating factor 1 receptor [Source:RGD Symbol;Acc:2425]
ENSRNOG00000018436	Apoa5	apolipoprotein A5 [Source:RGD Symbol;Acc:70903]
ENSRNOG00000018445	Agt	angiotensinogen [Source:RGD Symbol;Acc:2069]
ENSRNOG00000018457	Ptpa	protein phosphatase 2 phosphatase activator [Source:RGD Symbol;Acc:1308354]
ENSRNOG00000018461	Pdgfrb	platelet derived growth factor receptor beta [Source:RGD Symbol;Acc:3285]
ENSRNOG00000018484	Plk3	polo-like kinase 3 [Source:RGD Symbol;Acc:62039]
ENSRNOG00000018487	Slc3a2	solute carrier family 3 member 2 [Source:RGD Symbol;Acc:3073]
ENSRNOG00000018494	Ppp1r3c	protein phosphatase 1, regulatory subunit 3C [Source:RGD Symbol;Acc:1309132]
ENSRNOG00000018503	AC098008.1
ENSRNOG00000018507	Gfpt1	glutamine fructose-6-phosphate transaminase 1 [Source:RGD Symbol;Acc:1549703]
ENSRNOG00000018536	Pck2	phosphoenolpyruvate carboxykinase 2 (mitochondrial) [Source:RGD Symbol;Acc:1311112]
ENSRNOG00000018543	Atp4b	ATPase H+/K+ transporting subunit beta [Source:RGD Symbol;Acc:2178]
ENSRNOG00000018561	Pprc1	PPARG related coactivator 1 [Source:RGD Symbol;Acc:1309688]
ENSRNOG00000018564	Nup93	nucleoporin 93 [Source:RGD Symbol;Acc:1311525]
ENSRNOG00000018569	Ahcyl1	adenosylhomocysteinase-like 1 [Source:RGD Symbol;Acc:1309768]
ENSRNOG00000018582	Exosc6	exosome component 6 [Source:RGD Symbol;Acc:1309832]
ENSRNOG00000018645	Rpsa	ribosomal protein SA [Source:RGD Symbol;Acc:71026]
ENSRNOG00000018659	Csf1	colony stimulating factor 1 [Source:RGD Symbol;Acc:621063]
ENSRNOG00000018669	Jak3	Janus kinase 3 [Source:RGD Symbol;Acc:2940]
ENSRNOG00000018674	Ntrk3	neurotrophic receptor tyrosine kinase 3 [Source:RGD Symbol;Acc:3214]
ENSRNOG00000018677	Akt2	AKT serine/threonine kinase 2 [Source:RGD Symbol;Acc:2082]
ENSRNOG00000018680	Rpl17	ribosomal protein L17 [Source:RGD Symbol;Acc:1303019]
ENSRNOG00000018708	Ppp1ca	protein phosphatase 1 catalytic subunit alpha [Source:RGD Symbol;Acc:3375]
ENSRNOG00000018712	Camk2a	calcium/calmodulin-dependent protein kinase II alpha [Source:RGD Symbol;Acc:2261]
ENSRNOG00000018725	Phkg2	phosphorylase kinase catalytic subunit gamma 2 [Source:RGD Symbol;Acc:620024]
ENSRNOG00000018755	Acss2	acyl-CoA synthetase short-chain family member 2 [Source:RGD Symbol;Acc:1305489]
ENSRNOG00000018774	Rps14	ribosomal protein S14 [Source:RGD Symbol;Acc:62025]
ENSRNOG00000018796	Herpud1	homocysteine inducible ER protein with ubiquitin like domain 1 [Source:RGD Symbol;Acc:620818]
ENSRNOG00000018808	Vip	vasoactive intestinal peptide [Source:RGD Symbol;Acc:621647]
ENSRNOG00000018809	Psmd5	proteasome 26S subunit, non-ATPase 5 [Source:RGD Symbol;Acc:1308434]
ENSRNOG00000018815	Plk1	polo-like kinase 1 [Source:RGD Symbol;Acc:3352]
ENSRNOG00000018816	Cox5a	cytochrome c oxidase subunit 5A [Source:RGD Symbol;Acc:620607]
ENSRNOG00000018824	Slc7a5	solute carrier family 7 member 5 [Source:RGD Symbol;Acc:620639]
ENSRNOG00000018827	Htr7	5-hydroxytryptamine receptor 7 [Source:RGD Symbol;Acc:71034]
ENSRNOG00000018834	Sstr5	somatostatin receptor 5 [Source:RGD Symbol;Acc:3765]
ENSRNOG00000018839	Ntrk2	neurotrophic receptor tyrosine kinase 2 [Source:RGD Symbol;Acc:3213]
ENSRNOG00000018851	Ppp2r2b	protein phosphatase 2, regulatory subunit B, beta [Source:RGD Symbol;Acc:631441]
ENSRNOG00000018854	Nppc	natriuretic peptide C [Source:RGD Symbol;Acc:620850]
ENSRNOG00000018901	Rab14	RAB14, member RAS oncogene family [Source:RGD Symbol;Acc:620881]
ENSRNOG00000018903	Pik3r1	phosphoinositide-3-kinase regulatory subunit 1 [Source:RGD Symbol;Acc:3329]
ENSRNOG00000018911	Pfkfb3	6-phosphofructo-2-kinase/fructose-2,6-biphosphatase 3 [Source:RGD Symbol;Acc:619776]
ENSRNOG00000018943	Tnnc1	troponin C1, slow skeletal and cardiac type [Source:RGD Symbol;Acc:1309921]
ENSRNOG00000018951	Col4a5	collagen, type IV, alpha 5 [Source:MGI Symbol;Acc:MGI:88456]
ENSRNOG00000018960	Syne1	spectrin repeat containing, nuclear envelope 1 [Source:MGI Symbol;Acc:MGI:1927152]
ENSRNOG00000018967	Wdr59	WD repeat domain 59 [Source:RGD Symbol;Acc:1592213]
ENSRNOG00000018993	Ilk	integrin-linked kinase [Source:RGD Symbol;Acc:620063]
ENSRNOG00000018994	Psmc4	proteasome 26S subunit, ATPase 4 [Source:RGD Symbol;Acc:621102]
ENSRNOG00000019007	Rpl14	ribosomal protein L14 [Source:RGD Symbol;Acc:621180]
ENSRNOG00000019041	Psme1	proteasome activator subunit 1 [Source:RGD Symbol;Acc:3429]
ENSRNOG00000019048	Sod2	superoxide dismutase 2 [Source:RGD Symbol;Acc:3732]
ENSRNOG00000019057	Prkcq	protein kinase C, theta [Source:RGD Symbol;Acc:620968]
ENSRNOG00000019073	Ikbkb	inhibitor of nuclear factor kappa B kinase subunit beta [Source:RGD Symbol;Acc:621375]
ENSRNOG00000019075	Stat5b	signal transducer and activator of transcription 5B [Source:RGD Symbol;Acc:3774]
ENSRNOG00000019120	Hmgcs2	3-hydroxy-3-methylglutaryl-CoA synthase 2 [Source:RGD Symbol;Acc:2804]
ENSRNOG00000019124	Elovl3	ELOVL fatty acid elongase 3 [Source:RGD Symbol;Acc:1307263]
ENSRNOG00000019134	Htr4	5-hydroxytryptamine receptor 4 [Source:RGD Symbol;Acc:2850]
ENSRNOG00000019176	Kcne5	potassium voltage-gated channel subfamily E regulatory subunit 5 [Source:RGD Symbol;Acc:1583501]
ENSRNOG00000019180	Acsl4	acyl-CoA synthetase long-chain family member 4 [Source:RGD Symbol;Acc:69401]
ENSRNOG00000019208	P2rx5	purinergic receptor P2X 5 [Source:RGD Symbol;Acc:620256]
ENSRNOG00000019212	Tpp1	tripeptidyl peptidase 1 [Source:RGD Symbol;Acc:621296]
ENSRNOG00000019217	Adrb2	adrenergic receptor, beta 2 [Source:MGI Symbol;Acc:MGI:87938]
ENSRNOG00000019222	Tfdp1	transcription factor Dp-1 [Source:RGD Symbol;Acc:1560344]
ENSRNOG00000019228	Pik3r2	phosphoinositide-3-kinase regulatory subunit 2 [Source:RGD Symbol;Acc:68341]
ENSRNOG00000019246	Psme2	proteasome activator subunit 2 [Source:RGD Symbol;Acc:3430]
ENSRNOG00000019253	Bcar1	BCAR1 scaffold protein, Cas family member [Source:RGD Symbol;Acc:2406]
ENSRNOG00000019298	Dctn4	dynactin subunit 4 [Source:RGD Symbol;Acc:71023]
ENSRNOG00000019316	Sh3bp4	SH3-domain binding protein 4 [Source:RGD Symbol;Acc:620219]
ENSRNOG00000019321	Cck	cholecystokinin [Source:RGD Symbol;Acc:2288]
ENSRNOG00000019333	Hipk1	homeodomain interacting protein kinase 1 [Source:RGD Symbol;Acc:1304941]
ENSRNOG00000019353	Psmb10	chymotrypsin-like [Source:RGD Symbol;Acc:621501]
ENSRNOG00000019354	Ptch1	patched 1 [Source:RGD Symbol;Acc:621425]
ENSRNOG00000019377	Amh	anti-Mullerian hormone [Source:RGD Symbol;Acc:2108]
ENSRNOG00000019383	Tef	TEF transcription factor, PAR bZIP family member [Source:RGD Symbol;Acc:3841]
ENSRNOG00000019423	Dvl1	dishevelled segment polarity protein 1 [Source:RGD Symbol;Acc:620632]
ENSRNOG00000019425	Gabarapl2	GABA type A receptor associated protein like 2 [Source:RGD Symbol;Acc:620510]
ENSRNOG00000019428	Higd1a	HIG1 hypoxia inducible domain family, member 1A [Source:RGD Symbol;Acc:620215]
ENSRNOG00000019453	Rps5	ribosomal protein S5 [Source:RGD Symbol;Acc:3601]
ENSRNOG00000019465	Gnai3	G protein subunit alpha i3 [Source:RGD Symbol;Acc:2714]
ENSRNOG00000019481	Cyp8b1	cytochrome P450 family 8 subfamily B member 1 [Source:RGD Symbol;Acc:71016]
ENSRNOG00000019492	Pomgnt2	protein O-linked mannose N-acetylglucosaminyltransferase 2 (beta 1,4-) [Source:RGD Symbol;Acc:1304827]
ENSRNOG00000019496	Stat5a	signal transducer and activator of transcription 5A [Source:RGD Symbol;Acc:3773]
ENSRNOG00000019518	Pde4c	phosphodiesterase 4C [Source:RGD Symbol;Acc:727918]
ENSRNOG00000019525	Hspa9	heat shock protein family A (Hsp70) member 9 [Source:RGD Symbol;Acc:1311806]
ENSRNOG00000019550	Slc11a2	solute carrier family 11 member 2 [Source:RGD Symbol;Acc:3684]
ENSRNOG00000019551	Psmb6	proteasome 20S subunit beta 6 [Source:RGD Symbol;Acc:61881]
ENSRNOG00000019570	Gng3	G protein subunit gamma 3 [Source:RGD Symbol;Acc:620805]
ENSRNOG00000019598	Vegfa	vascular endothelial growth factor A [Source:RGD Symbol;Acc:619991]
ENSRNOG00000019604	Pld2	phospholipase D2 [Source:RGD Symbol;Acc:3350]
ENSRNOG00000019609	B4galt2	beta-1,4-galactosyltransferase 2 [Source:RGD Symbol;Acc:1305358]
ENSRNOG00000019626	Slc27a5	solute carrier family 27 member 5 [Source:RGD Symbol;Acc:708535]
ENSRNOG00000019627	Mybpc2	myosin binding protein C2 [Source:RGD Symbol;Acc:1311596]
ENSRNOG00000019638	Lmna	lamin A/C [Source:RGD Symbol;Acc:620456]
ENSRNOG00000019648	Col6a3	collagen type VI alpha 3 chain [Source:RGD Symbol;Acc:1308704]
ENSRNOG00000019680	Mst1	macrophage stimulating 1 [Source:RGD Symbol;Acc:3114]
ENSRNOG00000019689	Vwf	von Willebrand factor [Source:RGD Symbol;Acc:621759]
ENSRNOG00000019713	Wdr24	WD repeat domain 24 [Source:RGD Symbol;Acc:1304803]
ENSRNOG00000019716	Ntf3	neurotrophin 3 [Source:RGD Symbol;Acc:619728]
ENSRNOG00000019725	Actr1a	actin related protein 1A [Source:RGD Symbol;Acc:1307025]
ENSRNOG00000019730	Inppl1	inositol polyphosphate phosphatase-like 1 [Source:RGD Symbol;Acc:68396]
ENSRNOG00000019742	Stat3	signal transducer and activator of transcription 3 [Source:RGD Symbol;Acc:3772]
ENSRNOG00000019745	Actn3	actinin alpha 3 [Source:RGD Symbol;Acc:621792]
ENSRNOG00000019810	Des	desmin [Source:RGD Symbol;Acc:620686]
ENSRNOG00000019812	Nr1h2	nuclear receptor subfamily 1, group H, member 2 [Source:RGD Symbol;Acc:61906]
ENSRNOG00000019822	Gadd45b	growth arrest and DNA-damage-inducible, beta [Source:RGD Symbol;Acc:1309080]
ENSRNOG00000019834	Hsp90ab1	heat shock protein 90 alpha family class B member 1 [Source:RGD Symbol;Acc:1303075]
ENSRNOG00000019843	St3gal3	ST3 beta-galactoside alpha-2,3-sialyltransferase 3 [Source:RGD Symbol;Acc:68414]
ENSRNOG00000019851	Cox6a2	cytochrome c oxidase subunit 6A2 [Source:RGD Symbol;Acc:2385]
ENSRNOG00000019868	Psma5	proteasome 20S subunit alpha 5 [Source:RGD Symbol;Acc:61848]
ENSRNOG00000019875	Matr3	matrin 3 [Source:RGD Symbol;Acc:3052]
ENSRNOG00000019907	Nfkbie	NFKB inhibitor epsilon [Source:RGD Symbol;Acc:735070]
ENSRNOG00000019926	Ramp1	receptor (calcitonin) activity modifying protein 1 [Source:MGI Symbol;Acc:MGI:1858418]
ENSRNOG00000019936	Anapc15	anaphase promoting complex subunit 15 [Source:RGD Symbol;Acc:1311634]
ENSRNOG00000019937	Kcnk1	potassium two pore domain channel subfamily K member 1 [Source:RGD Symbol;Acc:621447]
ENSRNOG00000019971	Kxd1	KxDL motif containing 1 [Source:RGD Symbol;Acc:1562866]
ENSRNOG00000019977	Ptprf	protein tyrosine phosphatase, receptor type, F [Source:RGD Symbol;Acc:3453]
ENSRNOG00000019983	Mlx	MAX dimerization protein MLX [Source:RGD Symbol;Acc:1308590]
ENSRNOG00000019986	Pot1	protection of telomeres 1 [Source:RGD Symbol;Acc:1562696]
ENSRNOG00000020005	Map2k2	mitogen activated protein kinase kinase 2 [Source:RGD Symbol;Acc:61888]
ENSRNOG00000020014	Myh14	myosin heavy chain 14 [Source:RGD Symbol;Acc:1306821]
ENSRNOG00000020016	Lamtor1	late endosomal/lysosomal adaptor, MAPK and MTOR activator 1 [Source:RGD Symbol;Acc:735078]
ENSRNOG00000020060	Atf5	activating transcription factor 5 [Source:RGD Symbol;Acc:628902]
ENSRNOG00000020063	Nfkbib	NFKB inhibitor beta [Source:RGD Symbol;Acc:621887]
ENSRNOG00000020110	B4gat1	beta-1,4-glucuronyltransferase 1 [Source:RGD Symbol;Acc:1309541]
ENSRNOG00000020130	Arhgef1	Rho guanine nucleotide exchange factor 1 [Source:RGD Symbol;Acc:620951]
ENSRNOG00000020155	Mapk8	mitogen-activated protein kinase 8 [Source:RGD Symbol;Acc:621506]
ENSRNOG00000020157	Wnt8a	Wnt family member 8A [Source:RGD Symbol;Acc:1306312]
ENSRNOG00000020189	Tinf2	TERF1 interacting nuclear factor 2 [Source:RGD Symbol;Acc:1359192]
ENSRNOG00000020201	Yif1a	Yip1 interacting factor homolog A, membrane trafficking protein [Source:RGD Symbol;Acc:628749]
ENSRNOG00000020229	Homer3	homer scaffold protein 3 [Source:RGD Symbol;Acc:620706]
ENSRNOG00000020244	Perm1	PPARGC1 and ESRR induced regulator, muscle 1 [Source:RGD Symbol;Acc:1304931]
ENSRNOG00000020246	Myl9	myosin light chain 9 [Source:RGD Symbol;Acc:1311235]
ENSRNOG00000020254	Per2	period circadian regulator 2 [Source:RGD Symbol;Acc:61945]
ENSRNOG00000020263	Atp1a3	ATPase Na+/K+ transporting subunit alpha 3 [Source:RGD Symbol;Acc:2169]
ENSRNOG00000020266	Eef2	eukaryotic translation elongation factor 2 [Source:RGD Symbol;Acc:61979]
ENSRNOG00000020276	Tnni2	troponin I2, fast skeletal type [Source:RGD Symbol;Acc:62050]
ENSRNOG00000020284	Prkar2a	protein kinase cAMP-dependent type II regulatory subunit alpha [Source:RGD Symbol;Acc:3393]
ENSRNOG00000020289	Akt1s1	AKT1 substrate 1 [Source:RGD Symbol;Acc:1312049]
ENSRNOG00000020298	Bag3	BAG cochaperone 3 [Source:RGD Symbol;Acc:1307794]
ENSRNOG00000020299	Klc2	kinesin light chain 2 [Source:RGD Symbol;Acc:1307377]
ENSRNOG00000020332	Tnnt3	troponin T3, fast skeletal type [Source:RGD Symbol;Acc:3883]
ENSRNOG00000020347	Nup98	nucleoporin 98 and 96 precursor [Source:RGD Symbol;Acc:71033]
ENSRNOG00000020369	Igf2	insulin-like growth factor 2 [Source:RGD Symbol;Acc:2870]
ENSRNOG00000020382	Ltb4r2	leukotriene B4 receptor 2 [Source:RGD Symbol;Acc:621029]
ENSRNOG00000020400	Mef2b	myocyte enhancer factor 2B [Source:RGD Symbol;Acc:1561733]
ENSRNOG00000020401	Adcy4	adenylate cyclase 4 [Source:RGD Symbol;Acc:2034]
ENSRNOG00000020405	Ins2	insulin 2 [Source:RGD Symbol;Acc:2916]
ENSRNOG00000020417	Gsk3a	glycogen synthase kinase 3 alpha [Source:RGD Symbol;Acc:620351]
ENSRNOG00000020420	Pklr	pyruvate kinase L/R [Source:RGD Symbol;Acc:3336]
ENSRNOG00000020423	Apc	APC regulator of WNT signaling pathway [Source:RGD Symbol;Acc:2123]
ENSRNOG00000020425	Stim1	stromal interaction molecule 1 [Source:RGD Symbol;Acc:1306831]
ENSRNOG00000020426	Erf	Ets2 repressor factor [Source:RGD Symbol;Acc:1311991]
ENSRNOG00000020435	Terf2	telomeric repeat binding factor 2 [Source:RGD Symbol;Acc:1310881]
ENSRNOG00000020440	Fads2	fatty acid desaturase 2 [Source:RGD Symbol;Acc:68339]
ENSRNOG00000020450	Slc26a6	solute carrier family 26 member 6 [Source:RGD Symbol;Acc:1310197]
ENSRNOG00000020460	Banf1	BAF nuclear assembly factor 1 [Source:RGD Symbol;Acc:620662]
ENSRNOG00000020478	Camk4	calcium/calmodulin-dependent protein kinase IV [Source:RGD Symbol;Acc:2264]
ENSRNOG00000020485	Vav3	vav guanine nucleotide exchange factor 3 [Source:RGD Symbol;Acc:1565941]
ENSRNOG00000020492	Rps27a-ps28	ribosomal protein S27a, pseudogene 28 [Source:RGD Symbol;Acc:1598012]
ENSRNOG00000020532	Kcnq1	potassium voltage-gated channel subfamily Q member 1 [Source:RGD Symbol;Acc:621503]
ENSRNOG00000020541	Nprl3	NPR3-like, GATOR1 complex subunit [Source:RGD Symbol;Acc:1308665]
ENSRNOG00000020546	Lipe	lipase E, hormone sensitive type [Source:RGD Symbol;Acc:3010]
ENSRNOG00000020557	Ryr1	ryanodine receptor 1 [Source:RGD Symbol;Acc:1586637]
ENSRNOG00000020573	Efna1	ephrin A1 [Source:RGD Symbol;Acc:620388]
ENSRNOG00000020585	Tbxa2r	thromboxane A2 receptor [Source:RGD Symbol;Acc:3825]
ENSRNOG00000020588	Efna4	ephrin A4 [Source:RGD Symbol;Acc:1307808]
ENSRNOG00000020598	Kcnk6	potassium two pore domain channel subfamily K member 6 [Source:RGD Symbol;Acc:621450]
ENSRNOG00000020602	Ndufa13	NADH:ubiquinone oxidoreductase subunit A13 [Source:RGD Symbol;Acc:6492821]
ENSRNOG00000020635	Exosc5	exosome component 5 [Source:RGD Symbol;Acc:1307861]
ENSRNOG00000020652	Tgfb1	transforming growth factor, beta 1 [Source:RGD Symbol;Acc:69051]
ENSRNOG00000020656	Pfkfb4	6-phosphofructo-2-kinase/fructose-2,6-biphosphatase 4 [Source:RGD Symbol;Acc:3310]
ENSRNOG00000020657	Shc1	SHC adaptor protein 1 [Source:RGD Symbol;Acc:620446]
ENSRNOG00000020674	Rpl27	ribosomal protein L27 [Source:RGD Symbol;Acc:621192]
ENSRNOG00000020676	Ppp1r14a	protein phosphatase 1, regulatory (inhibitor) subunit 14A [Source:RGD Symbol;Acc:620536]
ENSRNOG00000020685	Atp12a	ATPase H+/K+ transporting non-gastric alpha2 subunit [Source:RGD Symbol;Acc:620569]
ENSRNOG00000020701	Brca1	BRCA1, DNA repair associated [Source:RGD Symbol;Acc:2218]
ENSRNOG00000020715	Ddb1	damage-specific DNA binding protein 1 [Source:RGD Symbol;Acc:621889]
ENSRNOG00000020719	Hrc	histidine rich calcium binding protein [Source:RGD Symbol;Acc:727864]
ENSRNOG00000020747	Nkx2-5	NK2 homeobox 5 [Source:RGD Symbol;Acc:620520]
ENSRNOG00000020769	Crebrf	CREB3 regulatory factor [Source:RGD Symbol;Acc:1310862]
ENSRNOG00000020783	Ntf4	neurotrophin 4 [Source:RGD Symbol;Acc:3212]
ENSRNOG00000020784	Kcnk7	potassium two pore domain channel subfamily K member 7 [Source:RGD Symbol;Acc:1565025]
ENSRNOG00000020811	Il6r	interleukin 6 receptor [Source:RGD Symbol;Acc:2902]
ENSRNOG00000020812	Gys1	glycogen synthase 1 [Source:RGD Symbol;Acc:1589798]
ENSRNOG00000020828	Pde4a	phosphodiesterase 4A [Source:RGD Symbol;Acc:3279]
ENSRNOG00000020829	Them4	thioesterase superfamily member 4 [Source:RGD Symbol;Acc:1304723]
ENSRNOG00000020836	Rorc	RAR-related orphan receptor C [Source:RGD Symbol;Acc:1595785]
ENSRNOG00000020843	Ftl1	ferritin light chain 1 [Source:RGD Symbol;Acc:61813]
ENSRNOG00000020878	Keap1	Kelch-like ECH-associated protein 1 [Source:RGD Symbol;Acc:621619]
ENSRNOG00000020888	Fgf3	fibroblast growth factor 3 [Source:RGD Symbol;Acc:620126]
ENSRNOG00000020890	Fgf4	fibroblast growth factor 4 [Source:RGD Symbol;Acc:620127]
ENSRNOG00000020899	Fgf19	fibroblast growth factor 19 [Source:RGD Symbol;Acc:620166]
ENSRNOG00000020902	G6pc3	glucose 6 phosphatase catalytic subunit 3 [Source:RGD Symbol;Acc:727875]
ENSRNOG00000020918	Ccnd1	cyclin D1 [Source:RGD Symbol;Acc:68384]
ENSRNOG00000020938	Ppp1r15a	protein phosphatase 1, regulatory subunit 15A [Source:RGD Symbol;Acc:621526]
ENSRNOG00000020947	Egln2	egl-9 family hypoxia-inducible factor 2 [Source:RGD Symbol;Acc:631376]
ENSRNOG00000020950	Syvn1	synoviolin 1 [Source:RGD Symbol;Acc:1310488]
ENSRNOG00000020955	Myl3	myosin light chain 3 [Source:RGD Symbol;Acc:3142]
ENSRNOG00000020979	Psmb4	proteasome 20S subunit beta 4 [Source:RGD Symbol;Acc:61877]
ENSRNOG00000020982	Fau	FAU, ubiquitin like and ribosomal protein S30 fusion [Source:RGD Symbol;Acc:61938]
ENSRNOG00000020985	Atp4a	ATPase H+/K+ transporting subunit alpha [Source:RGD Symbol;Acc:2177]
ENSRNOG00000020990	Fgf21	fibroblast growth factor 21 [Source:RGD Symbol;Acc:620175]
ENSRNOG00000021020	Gpha2	glycoprotein hormone subunit alpha 2 [Source:RGD Symbol;Acc:621748]
ENSRNOG00000021021	Ffar2	free fatty acid receptor 2 [Source:RGD Symbol;Acc:1359614]
ENSRNOG00000021025	Ppp2r5b	protein phosphatase 2, regulatory subunit B', beta [Source:RGD Symbol;Acc:727786]
ENSRNOG00000021027	Dbp	D-box binding PAR bZIP transcription factor [Source:RGD Symbol;Acc:2491]
ENSRNOG00000021032	Sphk2	sphingosine kinase 2 [Source:RGD Symbol;Acc:1307757]
ENSRNOG00000021035	Rpl18	ribosomal protein L18 [Source:RGD Symbol;Acc:621182]
ENSRNOG00000021042	Psmd4	proteasome 26S subunit, non-ATPase 4 [Source:RGD Symbol;Acc:621109]
ENSRNOG00000021056	Kcnj14	potassium inwardly-rectifying channel, subfamily J, member 14 [Source:RGD Symbol;Acc:628872]
ENSRNOG00000021063	Grin2d	glutamate ionotropic receptor NMDA type subunit 2D [Source:RGD Symbol;Acc:2740]
ENSRNOG00000021079	Fxyd1	FXYD domain-containing ion transport regulator 1 [Source:RGD Symbol;Acc:69306]
ENSRNOG00000021088	Tmod4	tropomodulin 4 [Source:RGD Symbol;Acc:1308940]
ENSRNOG00000021090	Pygm	glycogen phosphorylase, muscle associated [Source:RGD Symbol;Acc:3461]
ENSRNOG00000021102	Scn1b	sodium voltage-gated channel beta subunit 1 [Source:RGD Symbol;Acc:3631]
ENSRNOG00000021123	AC098622.1	similar to ATP synthase lipid-binding protein, mitochondrial precursor [Source:RGD Symbol;Acc:1586339]
ENSRNOG00000021125	Prdx5	peroxiredoxin 5 [Source:RGD Symbol;Acc:71007]
ENSRNOG00000021128	Kcnj11	potassium inwardly-rectifying channel, subfamily J, member 11 [Source:RGD Symbol;Acc:69247]
ENSRNOG00000021139	Esrra	estrogen related receptor, alpha [Source:RGD Symbol;Acc:1583866]
ENSRNOG00000021140	Kcnk4	potassium two pore domain channel subfamily K member 4 [Source:RGD Symbol;Acc:621449]
ENSRNOG00000021147	Bad	BCL2-associated agonist of cell death [Source:RGD Symbol;Acc:620103]
ENSRNOG00000021150	Plcb3	phospholipase C beta 3 [Source:RGD Symbol;Acc:61993]
ENSRNOG00000021156	Vegfb	vascular endothelial growth factor B [Source:RGD Symbol;Acc:619799]
ENSRNOG00000021164	Stip1	stress-induced phosphoprotein 1 [Source:RGD Symbol;Acc:621599]
ENSRNOG00000021201	Txnip	thioredoxin interacting protein [Source:RGD Symbol;Acc:620886]
ENSRNOG00000021217	Itga10	integrin subunit alpha 10 [Source:RGD Symbol;Acc:1305152]
ENSRNOG00000021225	Oxt	oxytocin/neurophysin I prepropeptide [Source:RGD Symbol;Acc:3238]
ENSRNOG00000021229	Avp	arginine vasopressin [Source:RGD Symbol;Acc:2184]
ENSRNOG00000021244	Hspa12b	heat shock protein family A (Hsp70) member 12B [Source:RGD Symbol;Acc:1312004]
ENSRNOG00000021256	Adra1d	adrenoceptor alpha 1D [Source:RGD Symbol;Acc:62064]
ENSRNOG00000021264	Pcna	proliferating cell nuclear antigen [Source:RGD Symbol;Acc:3269]
ENSRNOG00000021289	Rbbp5	RB binding protein 5, histone lysine methyltransferase complex subunit [Source:RGD Symbol;Acc:1305532]
ENSRNOG00000021295	Rae1	ribonucleic acid export 1 [Source:RGD Symbol;Acc:1311540]
ENSRNOG00000021318	Epas1	endothelial PAS domain protein 1 [Source:RGD Symbol;Acc:68404]
ENSRNOG00000021401	Lpar5	lysophosphatidic acid receptor 5 [Source:RGD Symbol;Acc:1562580]
ENSRNOG00000021438	Tuba1c	tubulin, alpha 1C [Source:RGD Symbol;Acc:1307226]
ENSRNOG00000021441	Reln	reelin [Source:RGD Symbol;Acc:3553]
ENSRNOG00000021463	Ppara	peroxisome proliferator activated receptor alpha [Source:RGD Symbol;Acc:3369]
ENSRNOG00000021484	AABR07003537.1	rho-related GTP-binding protein RhoQ-like [Source:RGD Symbol;Acc:6491275]
ENSRNOG00000021497	Akt3	AKT serine/threonine kinase 3 [Source:RGD Symbol;Acc:62390]
ENSRNOG00000021569	Tiam1	TIAM Rac1 associated GEF 1 [Source:RGD Symbol;Acc:1307455]
ENSRNOG00000021660	Nprl2	NPR2-like, GATOR1 complex subunit [Source:RGD Symbol;Acc:1308927]
ENSRNOG00000021688	AABR07056686.1	NADH:ubiquinone oxidoreductase subunit A13, pseudogene 1 [Source:RGD Symbol;Acc:1565358]
ENSRNOG00000021689	Rps6kb2	ribosomal protein S6 kinase B2 [Source:RGD Symbol;Acc:1305144]
ENSRNOG00000021732	Hsf1	heat shock transcription factor 1 [Source:RGD Symbol;Acc:620913]
ENSRNOG00000021750	Id1	inhibitor of DNA binding 1, HLH protein [Source:RGD Symbol;Acc:2858]
ENSRNOG00000021781	Camk1	calcium/calmodulin-dependent protein kinase I [Source:RGD Symbol;Acc:629473]
ENSRNOG00000021824	Dnajb1	DnaJ heat shock protein family (Hsp40) member B1 [Source:RGD Symbol;Acc:1304725]
ENSRNOG00000021871	Gcn1	GCN1 activator of EIF2AK4 [Source:RGD Symbol;Acc:1593434]
ENSRNOG00000021885	Gphb5	glycoprotein hormone subunit beta 5 [Source:RGD Symbol;Acc:1359264]
ENSRNOG00000021962	Fzd2	frizzled class receptor 2 [Source:RGD Symbol;Acc:71012]
ENSRNOG00000022060	Magi1	membrane associated guanylate kinase, WW and PDZ domain containing 1 [Source:RGD Symbol;Acc:1586025]
ENSRNOG00000022071	Itga2b	integrin subunit alpha 2b [Source:RGD Symbol;Acc:1596428]
ENSRNOG00000022099	Trim72	tripartite motif containing 72 [Source:RGD Symbol;Acc:1562778]
ENSRNOG00000022260	Senp1	SUMO specific peptidase 1 [Source:RGD Symbol;Acc:1310275]
ENSRNOG00000022305	Abcc1	ATP binding cassette subfamily C member 1 [Source:RGD Symbol;Acc:3112]
ENSRNOG00000022382	AABR07070238.1
ENSRNOG00000022392	Hspb8	heat shock protein family B (small) member 8 [Source:RGD Symbol;Acc:71003]
ENSRNOG00000022395	Tnrc6c	trinucleotide repeat containing adaptor 6C [Source:RGD Symbol;Acc:1310027]
ENSRNOG00000022407	AABR07008293.1	similar to Ab2-162 [Source:RGD Symbol;Acc:1561520]
ENSRNOG00000022421	Crtc1	CREB regulated transcription coactivator 1 [Source:RGD Symbol;Acc:1589158]
ENSRNOG00000022480	Atp6v1g3	ATPase H+ transporting V1 subunit G3 [Source:RGD Symbol;Acc:1304635]
ENSRNOG00000022485	Chuk	component of inhibitor of nuclear factor kappa B kinase complex [Source:RGD Symbol;Acc:1306661]
ENSRNOG00000022492	Ppial4g	peptidylprolyl isomerase A like 4G [Source:RGD Symbol;Acc:1559682]
ENSRNOG00000022523	Fkbp5	FKBP prolyl isomerase 5 [Source:RGD Symbol;Acc:1309155]
ENSRNOG00000022631	Fgf5	fibroblast growth factor 5 [Source:RGD Symbol;Acc:620129]
ENSRNOG00000022784	Fzd10	frizzled class receptor 10 [Source:RGD Symbol;Acc:1583825]
ENSRNOG00000022877	Poldip3	DNA polymerase delta interacting protein 3 [Source:RGD Symbol;Acc:1311073]
ENSRNOG00000022941	AABR07004746.1	ferritin light chain 1-like [Source:RGD Symbol;Acc:7625414]
ENSRNOG00000022999	Ppp2r3a	protein phosphatase 2, regulatory subunit B'', alpha [Source:RGD Symbol;Acc:1306958]
ENSRNOG00000023007	Col6a6	collagen type VI alpha 6 chain [Source:RGD Symbol;Acc:1309172]
ENSRNOG00000023079	Nras	NRAS proto-oncogene, GTPase [Source:RGD Symbol;Acc:3205]
ENSRNOG00000023182	AABR07030085.1	similar to ubiquitin-like/S30 ribosomal fusion protein [Source:RGD Symbol;Acc:1565317]
ENSRNOG00000023258	Nfkb1	nuclear factor kappa B subunit 1 [Source:RGD Symbol;Acc:70498]
ENSRNOG00000023296	Wtip	WT1 interacting protein [Source:RGD Symbol;Acc:1306411]
ENSRNOG00000023393	Nup214	nucleoporin 214 [Source:RGD Symbol;Acc:1304977]
ENSRNOG00000023428	Pik3r5	phosphoinositide-3-kinase, regulatory subunit 5 [Source:RGD Symbol;Acc:1563261]
ENSRNOG00000023455	Pomgnt1	protein O-linked mannose N-acetylglucosaminyltransferase 1 (beta 1,2-) [Source:RGD Symbol;Acc:1359396]
ENSRNOG00000023493	Creb3l4	cAMP responsive element binding protein 3-like 4 [Source:RGD Symbol;Acc:1359278]
ENSRNOG00000023509	Irs2	insulin receptor substrate 2 [Source:RGD Symbol;Acc:69316]
ENSRNOG00000023591	Ppp2r3c	protein phosphatase 2, regulatory subunit B'', gamma [Source:RGD Symbol;Acc:1309207]
ENSRNOG00000023664	Lepr	leptin receptor [Source:RGD Symbol;Acc:3001]
ENSRNOG00000023688	Drd1	dopamine receptor D1 [Source:RGD Symbol;Acc:2518]
ENSRNOG00000023753	Afdn	afadin, adherens junction formation factor [Source:RGD Symbol;Acc:708561]
ENSRNOG00000023781	Plec	plectin [Source:RGD Symbol;Acc:621649]
ENSRNOG00000023972	Col4a2	collagen type IV alpha 2 chain [Source:RGD Symbol;Acc:1308085]
ENSRNOG00000024101	Phkb	phosphorylase kinase regulatory subunit beta [Source:RGD Symbol;Acc:620186]
ENSRNOG00000024119	Ghsr	growth hormone secretagogue receptor [Source:RGD Symbol;Acc:621397]
ENSRNOG00000024241	Cdc23	cell division cycle 23 [Source:RGD Symbol;Acc:1304819]
ENSRNOG00000024309	Cox6b1	cytochrome c oxidase subunit 6B1 [Source:RGD Symbol;Acc:1584097]
ENSRNOG00000024390	Osm	oncostatin M [Source:RGD Symbol;Acc:1585012]
ENSRNOG00000024412	AABR07051240.1	60S ribosomal protein L23-like [Source:RGD Symbol;Acc:11504759]
ENSRNOG00000024517	Gpr119	G protein-coupled receptor 119 [Source:RGD Symbol;Acc:727808]
ENSRNOG00000024539	Ndufb6	NADH:ubiquinone oxidoreductase subunit B6 [Source:RGD Symbol;Acc:1311354]
ENSRNOG00000024560	1700123L14Rik	nucleoporin 50-like [Source:RGD Symbol;Acc:11081189]
ENSRNOG00000024568	Ndufs7	NADH:ubiquinone oxidoreductase core subunit S7 [Source:RGD Symbol;Acc:1310013]
ENSRNOG00000024603	Rps15	ribosomal protein S15 [Source:RGD Symbol;Acc:62026]
ENSRNOG00000024632	Atf6	activating transcription factor 6 [Source:RGD Symbol;Acc:1305471]
ENSRNOG00000024737	Tnrc6a	trinucleotide repeat containing adaptor 6A [Source:RGD Symbol;Acc:1307268]
ENSRNOG00000024843	Prl8a9	prolactin family 8, subfamily a, member 9 [Source:RGD Symbol;Acc:619862]
ENSRNOG00000024879	Polrmt	RNA polymerase mitochondrial [Source:RGD Symbol;Acc:1304599]
ENSRNOG00000024904	Pla2g4e	phospholipase A2, group IVE [Source:RGD Symbol;Acc:1310595]
ENSRNOG00000024907	Tnrc6b	trinucleotide repeat containing adaptor 6B [Source:RGD Symbol;Acc:621428]
ENSRNOG00000024947	Fabp2	fatty acid binding protein 2 [Source:RGD Symbol;Acc:2591]
ENSRNOG00000024954	Mgat5b	alpha-1,6-mannosylglycoprotein 6-beta-N-acetylglucosaminyltransferase B [Source:RGD Symbol;Acc:1305188]
ENSRNOG00000024967	Uqcrb	ubiquinol-cytochrome c reductase binding protein [Source:RGD Symbol;Acc:1311971]
ENSRNOG00000024972	Cox10	cytochrome c oxidase assembly factor heme A:farnesyltransferase COX10 [Source:RGD Symbol;Acc:1594623]
ENSRNOG00000025028	Prkdc	protein kinase, DNA-activated, catalytic subunit [Source:RGD Symbol;Acc:1308982]
ENSRNOG00000025042	Pde3a	phosphodiesterase 3A [Source:RGD Symbol;Acc:61942]
ENSRNOG00000025120	Gli1	GLI family zinc finger 1 [Source:RGD Symbol;Acc:621673]
ENSRNOG00000025121	Pla2g3	phospholipase A2, group III [Source:RGD Symbol;Acc:1305323]
ENSRNOG00000025122	AABR07005506.1
ENSRNOG00000025174	Kat6a	lysine acetyltransferase 6A [Source:RGD Symbol;Acc:1304892]
ENSRNOG00000025185	Nup188	nucleoporin 188 [Source:RGD Symbol;Acc:1306022]
ENSRNOG00000025233	Tcl1a	Tcl1 family Akt coactivator A [Source:RGD Symbol;Acc:1594686]
ENSRNOG00000025378	Kash5	KASH domain containing 5 [Source:RGD Symbol;Acc:1561972]
ENSRNOG00000025480	AC135142.1	eukaryotic translation initiation factor 4E family member 1B [Source:RGD Symbol;Acc:1585494]
ENSRNOG00000025481	Dctn2	dynactin subunit 2 [Source:RGD Symbol;Acc:1303182]
ENSRNOG00000025496	Usp7	ubiquitin specific peptidase 7 [Source:RGD Symbol;Acc:1306915]
ENSRNOG00000025584	Agap2	ArfGAP with GTPase domain, ankyrin repeat and PH domain 2 [Source:RGD Symbol;Acc:628844]
ENSRNOG00000025596	Ago4	argonaute RISC component 4 [Source:RGD Symbol;Acc:1304583]
ENSRNOG00000025602	Cdk4	cyclin-dependent kinase 4 [Source:RGD Symbol;Acc:621120]
ENSRNOG00000025742	Lmnb2	lamin B2 [Source:RGD Symbol;Acc:1563803]
ENSRNOG00000025757	Myh6	myosin heavy chain 6 [Source:RGD Symbol;Acc:62029]
ENSRNOG00000025764	AC128848.1	metallothionein 1 [Source:RGD Symbol;Acc:3117]
ENSRNOG00000025768	Clk1	CDC-like kinase 1 [Source:RGD Symbol;Acc:1311469]
ENSRNOG00000025791	Dync1li2	dynein, cytoplasmic 1 light intermediate chain 2 [Source:RGD Symbol;Acc:621130]
ENSRNOG00000025792	Crk	CRK proto-oncogene, adaptor protein [Source:RGD Symbol;Acc:2405]
ENSRNOG00000025892	Pkn3	protein kinase N3 [Source:RGD Symbol;Acc:1305921]
ENSRNOG00000025936	Rpl6	ribosomal protein L6 [Source:RGD Symbol;Acc:619826]
ENSRNOG00000026109	Prmt1	protein arginine methyltransferase 1 [Source:RGD Symbol;Acc:62020]
ENSRNOG00000026163	Cpt1c	carnitine palmitoyltransferase 1c [Source:RGD Symbol;Acc:1305384]
ENSRNOG00000026235	Hk3	hexokinase 3 [Source:RGD Symbol;Acc:2798]
ENSRNOG00000026293	Jun	Jun proto-oncogene, AP-1 transcription factor subunit [Source:RGD Symbol;Acc:2943]
ENSRNOG00000026319	Akap9	A-kinase anchoring protein 9 [Source:RGD Symbol;Acc:620833]
ENSRNOG00000026501	Slc6a19	solute carrier family 6 member 19 [Source:RGD Symbol;Acc:1594328]
ENSRNOG00000026616	Ndufb2	NADH:ubiquinone oxidoreductase subunit B2 [Source:RGD Symbol;Acc:1308130]
ENSRNOG00000026646	Ndufs5	NADH:ubiquinone oxidoreductase subunit S5 [Source:RGD Symbol;Acc:1311081]
ENSRNOG00000026653	Hcar2	hydroxycarboxylic acid receptor 2 [Source:RGD Symbol;Acc:727952]
ENSRNOG00000026661	Hcar1	hydroxycarboxylic acid receptor 1 [Source:RGD Symbol;Acc:1586364]
ENSRNOG00000026679	Scn4b	sodium voltage-gated channel beta subunit 4 [Source:RGD Symbol;Acc:631404]
ENSRNOG00000026745	Acsl6	acyl-CoA synthetase long-chain family member 6 [Source:RGD Symbol;Acc:69403]
ENSRNOG00000026754	Usp47	ubiquitin specific peptidase 47 [Source:RGD Symbol;Acc:1310411]
ENSRNOG00000026764	Pla2g4c	phospholipase A2 group IVC [Source:RGD Symbol;Acc:1594658]
ENSRNOG00000026786	Il3	interleukin 3 [Source:RGD Symbol;Acc:2897]
ENSRNOG00000026875	AABR07057237.1	ubiquinol-cytochrome c reductase subunit [Source:RGD Symbol;Acc:2324060]
ENSRNOG00000026963	Hsp90b1	heat shock protein 90 beta family member 1 [Source:RGD Symbol;Acc:1310482]
ENSRNOG00000027028	Lamtor4	late endosomal/lysosomal adaptor, MAPK and MTOR activator 4 [Source:RGD Symbol;Acc:1309735]
ENSRNOG00000027030	Adm	adrenomedullin [Source:RGD Symbol;Acc:2047]
ENSRNOG00000027049	Atp5mf	ATP synthase membrane subunit f [Source:RGD Symbol;Acc:1596067]
ENSRNOG00000027063	AABR07062136.1
ENSRNOG00000027145	Rora	RAR-related orphan receptor A [Source:RGD Symbol;Acc:1308419]
ENSRNOG00000027593	Ndufv3-ps1	NADH:ubiquinone oxidoreductase subunit V3 [Source:RGD Symbol;Acc:621020]
ENSRNOG00000027791	AABR07015346.1	cytochrome c oxidase subunit VIIa polypeptide 2-like 2 [Source:RGD Symbol;Acc:1589992]
ENSRNOG00000027833	Fnip2	folliculin interacting protein 2 [Source:RGD Symbol;Acc:1562174]
ENSRNOG00000027836	Kcnmb3	potassium calcium-activated channel subfamily M regulatory beta subunit 3 [Source:RGD Symbol;Acc:1311852]
ENSRNOG00000027839	Ptk2b	protein tyrosine kinase 2 beta [Source:RGD Symbol;Acc:628758]
ENSRNOG00000027864	Ppial4d	peptidylprolyl isomerase A [Source:RGD Symbol;Acc:3372]
ENSRNOG00000027954	Cdh15	cadherin 15 [Source:RGD Symbol;Acc:1303000]
ENSRNOG00000028016	Ncf2	neutrophil cytosolic factor 2 [Source:RGD Symbol;Acc:1309424]
ENSRNOG00000028033	Smptb	polypyrimidine tract-binding protein [Source:RGD Symbol;Acc:727953]
ENSRNOG00000028041	Tnnt1	troponin T1, slow skeletal type [Source:RGD Symbol;Acc:621852]
ENSRNOG00000028052	RGD1563620	similar to retinoblastoma binding protein 4 [Source:RGD Symbol;Acc:1563620]
ENSRNOG00000028103	Psmd3	proteasome 26S subunit, non-ATPase 3 [Source:RGD Symbol;Acc:1311470]
ENSRNOG00000028129	Fktn	fukutin [Source:RGD Symbol;Acc:1310087]
ENSRNOG00000028156	Pld1	phospholipase D1 [Source:RGD Symbol;Acc:3349]
ENSRNOG00000028215	Nup160	nucleoporin 160 [Source:RGD Symbol;Acc:1311052]
ENSRNOG00000028320	AABR07043598.1
ENSRNOG00000028492	AABR07072872.1	NADH dehydrogenase [ubiquinone] 1 alpha subcomplex subunit 7-like [Source:RGD Symbol;Acc:41134704]
ENSRNOG00000028594	Ifnar1	interferon alpha and beta receptor subunit 1 [Source:RGD Symbol;Acc:1305399]
ENSRNOG00000028616	Pck1	phosphoenolpyruvate carboxykinase 1 [Source:RGD Symbol;Acc:3267]
ENSRNOG00000028629	Akt1	AKT serine/threonine kinase 1 [Source:RGD Symbol;Acc:2081]
ENSRNOG00000028659	Szt2	SZT2 subunit of KICSTOR complex [Source:RGD Symbol;Acc:1308616]
ENSRNOG00000028699	Sco1	synthesis of cytochrome C oxidase 1 [Source:RGD Symbol;Acc:1559538]
ENSRNOG00000028708	Ntsr1	neurotensin receptor 1 [Source:RGD Symbol;Acc:1306076]
ENSRNOG00000028717	Ndufb7	NADH:ubiquinone oxidoreductase subunit B7 [Source:RGD Symbol;Acc:1308550]
ENSRNOG00000028733	Prkar1b	protein kinase cAMP-dependent type I regulatory subunit beta [Source:RGD Symbol;Acc:3392]
ENSRNOG00000028744	Mtnr1a	melatonin receptor 1A [Source:RGD Symbol;Acc:620797]
ENSRNOG00000028750	Tubal3	tubulin, alpha-like 3 [Source:RGD Symbol;Acc:1305289]
ENSRNOG00000028782	Kics2	KICSTOR subunit 2 [Source:RGD Symbol;Acc:1565498]
ENSRNOG00000028834	Polr2a	RNA polymerase II subunit A [Source:RGD Symbol;Acc:1587326]
ENSRNOG00000028884	Atp5mg	ATP synthase membrane subunit g [Source:RGD Symbol;Acc:1303259]
ENSRNOG00000028981	Myl10	myosin light chain 10 [Source:RGD Symbol;Acc:1561258]
ENSRNOG00000029028	Mknk2	MAPK interacting serine/threonine kinase 2 [Source:RGD Symbol;Acc:1305728]
ENSRNOG00000029042	Mt-nd6	mitochondrially encoded NADH:ubiquinone oxidoreductase core subunit 6 [Source:RGD Symbol;Acc:620561]
ENSRNOG00000029082	AABR07005031.1	similar to ferritin light chain [Source:RGD Symbol;Acc:1566189]
ENSRNOG00000029126	Prl7a4	prolactin family 7, subfamily a, member 4 [Source:RGD Symbol;Acc:1359651]
ENSRNOG00000029148	Pdgfd	platelet derived growth factor D [Source:RGD Symbol;Acc:621880]
ENSRNOG00000029173	AABR07053716.1	ribosomal protein L22-like 2 [Source:RGD Symbol;Acc:1590585]
ENSRNOG00000029227	AABR07054469.1
ENSRNOG00000029273	E2f3	E2F transcription factor 3 [Source:RGD Symbol;Acc:1561600]
ENSRNOG00000029339	Ndufs5	NADH:ubiquinone oxidoreductase subunit S5 [Source:RGD Symbol;Acc:1311081]
ENSRNOG00000029342	Scn7a	sodium voltage-gated channel alpha subunit 7 [Source:RGD Symbol;Acc:61922]
ENSRNOG00000029397	Gk2	glycerol kinase 2 [Source:MGI Symbol;Acc:MGI:1329027]
ENSRNOG00000029401	Actg2	actin gamma 2, smooth muscle [Source:RGD Symbol;Acc:2027]
ENSRNOG00000029479	RGD1304870	similar to Tceb2 protein [Source:RGD Symbol;Acc:1304870]
ENSRNOG00000029514	Slc26a9	solute carrier family 26 member 9 [Source:RGD Symbol;Acc:1310441]
ENSRNOG00000029543	Cish	cytokine inducible SH2-containing protein [Source:RGD Symbol;Acc:69261]
ENSRNOG00000029560	AABR07072272.1	ribosomal protein L36-like [Source:RGD Symbol;Acc:2322117]
ENSRNOG00000029594	AABR07064000.1	60S ribosomal protein L29-like [Source:RGD Symbol;Acc:40972876]
ENSRNOG00000029613	AC114204.1	similar to Cytochrome c, somatic [Source:RGD Symbol;Acc:1562558]
ENSRNOG00000029627	Rps20	ribosomal protein S20 [Source:RGD Symbol;Acc:621037]
ENSRNOG00000029707	Mt-nd4	mitochondrially encoded NADH:ubiquinone oxidoreductase core subunit 4 [Source:RGD Symbol;Acc:620559]
ENSRNOG00000029736	H2ab3	H2A.B variant histone 3 [Source:RGD Symbol;Acc:1561666]
ENSRNOG00000029773	Atm	ATM serine/threonine kinase [Source:RGD Symbol;Acc:1593265]
ENSRNOG00000029784	Pak1	p21 (RAC1) activated kinase 1 [Source:RGD Symbol;Acc:3250]
ENSRNOG00000029811	Kcne2	potassium voltage-gated channel subfamily E regulatory subunit 2 [Source:RGD Symbol;Acc:621383]
ENSRNOG00000029830	Adm2	adrenomedullin 2 [Source:RGD Symbol;Acc:1302971]
ENSRNOG00000029871	Slc8a3	solute carrier family 8 member A3 [Source:RGD Symbol;Acc:620197]
ENSRNOG00000029876	Gucy1a2	guanylate cyclase 1, soluble, alpha 2 [Source:MGI Symbol;Acc:MGI:2660877]
ENSRNOG00000029886	Hba-a2	hemoglobin alpha, adult chain 1 [Source:RGD Symbol;Acc:2782]
ENSRNOG00000029926	AABR07056668.1
ENSRNOG00000029971	Mt-nd5	mitochondrially encoded NADH:ubiquinone oxidoreductase core subunit 5 [Source:RGD Symbol;Acc:620560]
ENSRNOG00000029986	Insr	insulin receptor [Source:RGD Symbol;Acc:2917]
ENSRNOG00000030019	Atp1a1	ATPase Na+/K+ transporting subunit alpha 1 [Source:RGD Symbol;Acc:2167]
ENSRNOG00000030119	Cnga2	cyclic nucleotide-gated olfactory channel [Source:RGD Symbol;Acc:11381814]
ENSRNOG00000030124	Ptpn11	protein tyrosine phosphatase, non-receptor type 11 [Source:RGD Symbol;Acc:3447]
ENSRNOG00000030269	Atp2b2	ATPase plasma membrane Ca2+ transporting 2 [Source:RGD Symbol;Acc:2176]
ENSRNOG00000030296	AABR07071195.1	60S ribosomal protein L31-like [Source:RGD Symbol;Acc:7748306]
ENSRNOG00000030301	AABR07031937.1	NADH dehydrogenase [ubiquinone] 1 beta subcomplex subunit 3-like [Source:RGD Symbol;Acc:41300370]
ENSRNOG00000030345	Rps20	ribosomal protein S20 [Source:RGD Symbol;Acc:621037]
ENSRNOG00000030363	Psma8	proteasome 20S subunit alpha 8 [Source:RGD Symbol;Acc:1311659]
ENSRNOG00000030364	AABR07031666.1	similar to 60S ribosomal protein L35 [Source:RGD Symbol;Acc:1586622]
ENSRNOG00000030371	Mt-co2	mitochondrially encoded cytochrome c oxidase II [Source:RGD Symbol;Acc:621872]
ENSRNOG00000030439	AABR07031505.1	similar to 60S ribosomal protein L29 (P23) [Source:RGD Symbol;Acc:1559877]
ENSRNOG00000030625	Tf	transferrin [Source:RGD Symbol;Acc:3845]
ENSRNOG00000030630	Ehmt2	euchromatic histone lysine methyltransferase 2 [Source:RGD Symbol;Acc:1302972]
ENSRNOG00000030644	Mt-nd1	mitochondrially encoded NADH:ubiquinone oxidoreductase core subunit 1 [Source:RGD Symbol;Acc:620555]
ENSRNOG00000030700	Mt-co3	mitochondrially encoded cytochrome c oxidase III [Source:RGD Symbol;Acc:621873]
ENSRNOG00000030743	Myog	myogenin [Source:RGD Symbol;Acc:620432]
ENSRNOG00000030778	AABR07025762.1	similar to NADH-ubiquinone oxidoreductase B9 subunit (Complex I-B9) (CI-B9) [Source:RGD Symbol;Acc:1597747]
ENSRNOG00000030813	AABR07036498.1	acyl-CoA-binding protein-like [Source:RGD Symbol;Acc:7690921]
ENSRNOG00000030848	Myl2	myosin light chain 2 [Source:RGD Symbol;Acc:1564245]
ENSRNOG00000030862	Atp6v1h	ATPase H+ transporting V1 subunit H [Source:RGD Symbol;Acc:1562450]
ENSRNOG00000030871	Calm-ps2	calmodulin 2 [Source:RGD Symbol;Acc:2258]
ENSRNOG00000030888	Rela	RELA proto-oncogene, NF-kB subunit [Source:RGD Symbol;Acc:727889]
ENSRNOG00000031033	Mt-nd2	mitochondrially encoded NADH:ubiquinone oxidoreductase core subunit 2 [Source:RGD Symbol;Acc:620556]
ENSRNOG00000031053	Mt-nd4l	mitochondrially encoded NADH:ubiquinone oxidoreductase core subunit 4L [Source:RGD Symbol;Acc:620494]
ENSRNOG00000031092	Rock1	Rho-associated coiled-coil containing protein kinase 1 [Source:RGD Symbol;Acc:620424]
ENSRNOG00000031129	Carm1	coactivator-associated arginine methyltransferase 1 [Source:RGD Symbol;Acc:1305879]
ENSRNOG00000031174	Arnt	aryl hydrocarbon receptor nuclear translocator [Source:RGD Symbol;Acc:2153]
ENSRNOG00000031233	Mapk12	mitogen-activated protein kinase 12 [Source:RGD Symbol;Acc:70975]
ENSRNOG00000031312	Tnfrsf1a	TNF receptor superfamily member 1A [Source:RGD Symbol;Acc:621237]
ENSRNOG00000031315	Rpl36a	ribosomal protein L36a-like [Source:RGD Symbol;Acc:621156]
ENSRNOG00000031358	Rplp0l1	ribosomal protein lateral stalk subunit P0 like 1 [Source:RGD Symbol;Acc:1564469]
ENSRNOG00000031506	Ftl1	ferritin light chain 1 [Source:RGD Symbol;Acc:61813]
ENSRNOG00000031564	AABR07062859.1	similar to H2A histone family, member Z [Source:RGD Symbol;Acc:1562306]
ENSRNOG00000031585	AABR07053635.2	40S ribosomal protein S14-like [Source:RGD Symbol;Acc:41088749]
ENSRNOG00000031700	Map3k5	mitogen-activated protein kinase kinase kinase 5 [Source:RGD Symbol;Acc:1306565]
ENSRNOG00000031766	Mt-cyb	mitochondrially encoded cytochrome b [Source:RGD Symbol;Acc:620081]
ENSRNOG00000031773	Cngb1	cyclic nucleotide gated channel subunit beta 1 [Source:RGD Symbol;Acc:621809]
ENSRNOG00000031778	Mef2d	myocyte enhancer factor 2D [Source:RGD Symbol;Acc:621489]
ENSRNOG00000031851	Ndufa4l2	NDUFA4, mitochondrial complex associated like 2 [Source:RGD Symbol;Acc:2324558]
ENSRNOG00000031916	Timeless	timeless circadian regulator [Source:RGD Symbol;Acc:620939]
ENSRNOG00000031955	Calml3	calmodulin-like 3 [Source:RGD Symbol;Acc:1305499]
ENSRNOG00000031979	Mt-atp6	mitochondrially encoded ATP synthase membrane subunit 6 [Source:RGD Symbol;Acc:621239]
ENSRNOG00000032108	RGD1564447	similar to Zgc:56193 [Source:RGD Symbol;Acc:1564447]
ENSRNOG00000032134	Uqcrc1	ubiquinol-cytochrome c reductase core protein 1 [Source:RGD Symbol;Acc:1303314]
ENSRNOG00000032150	Adcy2	adenylate cyclase 2 [Source:RGD Symbol;Acc:619965]
ENSRNOG00000032160	AABR07014996.1	similar to ribosomal protein L14 [Source:RGD Symbol;Acc:1590581]
ENSRNOG00000032183	Scmh1	Scm polycomb group protein homolog 1 [Source:RGD Symbol;Acc:1305788]
ENSRNOG00000032202	Creb3l3	cAMP responsive element binding protein 3-like 3 [Source:RGD Symbol;Acc:1308152]
ENSRNOG00000032204	Uqcrb	ubiquinol-cytochrome c reductase binding protein [Source:RGD Symbol;Acc:1311971]
ENSRNOG00000032238	Plcd1	phospholipase C, delta 1 [Source:RGD Symbol;Acc:3346]
ENSRNOG00000032254	Sin3a	SIN3 transcription regulator family member A [Source:RGD Symbol;Acc:1311598]
ENSRNOG00000032327	Pdia5	protein disulfide isomerase family A, member 5 [Source:RGD Symbol;Acc:1359236]
ENSRNOG00000032350	Kcnip4	potassium voltage-gated channel interacting protein 4 [Source:RGD Symbol;Acc:708539]
ENSRNOG00000032353	Mmp1	matrix metallopeptidase 1 [Source:RGD Symbol;Acc:1307917]
ENSRNOG00000032378	Atp1a4	ATPase Na+/K+ transporting subunit alpha 4 [Source:RGD Symbol;Acc:61952]
ENSRNOG00000032401	H3f3c	H3 histone family member 3C [Source:RGD Symbol;Acc:2321290]
ENSRNOG00000032424	AABR07056556.1
ENSRNOG00000032436	Tmod3	tropomodulin 3 [Source:RGD Symbol;Acc:1311030]
ENSRNOG00000032437	Pard3	par-3 family cell polarity regulator [Source:RGD Symbol;Acc:620374]
ENSRNOG00000032463	Rap1a	RAP1A, member of RAS oncogene family [Source:RGD Symbol;Acc:1359694]
ENSRNOG00000032473	Scn10a	sodium voltage-gated channel alpha subunit 10 [Source:RGD Symbol;Acc:3629]
ENSRNOG00000032518	AABR07068084.1	ATP synthase lipid-binding protein, mitochondrial-like [Source:RGD Symbol;Acc:2319343]
ENSRNOG00000032554	Scd4	stearoyl-coenzyme A desaturase 4 [Source:RGD Symbol;Acc:1563648]
ENSRNOG00000032605	Rpl32-ps3	ribosomal protein L32 [Source:RGD Symbol;Acc:621203]
ENSRNOG00000032618	Mst1r	macrophage stimulating 1 receptor [Source:RGD Symbol;Acc:1306465]
ENSRNOG00000032639	Foxo6	forkhead box O6 [Source:RGD Symbol;Acc:1595858]
ENSRNOG00000032706	Kcnk18	potassium two pore domain channel subfamily K member 18 [Source:RGD Symbol;Acc:1303091]
ENSRNOG00000032737	F7	coagulation factor VII [Source:RGD Symbol;Acc:628678]
ENSRNOG00000032788	Dysf	dysferlin [Source:RGD Symbol;Acc:1311023]
ENSRNOG00000032822	AABR07068694.1	60S ribosomal protein L29-like [Source:RGD Symbol;Acc:7626994]
ENSRNOG00000032825	Rpl30	ribosomal protein L30 [Source:RGD Symbol;Acc:621201]
ENSRNOG00000032828	Mapk8ip2	mitogen-activated protein kinase 8 interacting protein 2 [Source:RGD Symbol;Acc:1309727]
ENSRNOG00000032845	Prl3d2	Prolactin family 3, subfamily d, member 2 [Source:RGD Symbol;Acc:1582762]
ENSRNOG00000032877	AABR07072261.1	ribosomal protein S15A-like 2 [Source:RGD Symbol;Acc:2318744]
ENSRNOG00000032884	Scn11a	sodium voltage-gated channel alpha subunit 11 [Source:RGD Symbol;Acc:3630]
ENSRNOG00000032908	Acaa1a	acetyl-CoA acyltransferase 1A [Source:RGD Symbol;Acc:67379]
ENSRNOG00000032967	Tuba3b	tubulin, alpha 3B [Source:RGD Symbol;Acc:1565155]
ENSRNOG00000033065	Rad50	RAD50 double strand break repair protein [Source:RGD Symbol;Acc:621542]
ENSRNOG00000033119	Plcb4	phospholipase C, beta 4 [Source:RGD Symbol;Acc:3345]
ENSRNOG00000033134	Mef2c	myocyte enhancer factor 2C [Source:RGD Symbol;Acc:1563119]
ENSRNOG00000033152	Rps18l1	ribosomal protein S18 [Source:RGD Symbol;Acc:3595]
ENSRNOG00000033192	Osmr	oncostatin M receptor [Source:RGD Symbol;Acc:1302983]
ENSRNOG00000033224	AABR07043813.1	60S ribosomal protein L29 pseudogene [Source:RGD Symbol;Acc:11501100]
ENSRNOG00000033299	Mt-atp8	mitochondrially encoded ATP synthase membrane subunit 8 [Source:RGD Symbol;Acc:621240]
ENSRNOG00000033316	Foxo4	forkhead box O4 [Source:MGI Symbol;Acc:MGI:1891915]
ENSRNOG00000033345	AABR07072668.1	gamma-aminobutyric acid receptor-associated protein-like 2 [Source:RGD Symbol;Acc:41293225]
ENSRNOG00000033426	Cdc37	cell division cycle 37, HSP90 cochaperone [Source:RGD Symbol;Acc:71006]
ENSRNOG00000033487	AABR07043626.1	60S ribosomal protein L21-like [Source:RGD Symbol;Acc:7700714]
ENSRNOG00000033508	Mink1	misshapen-like kinase 1 [Source:RGD Symbol;Acc:1359135]
ENSRNOG00000033556	Spen	spen family transcriptional repressor [Source:RGD Symbol;Acc:1589867]
ENSRNOG00000033568	Mapk8ip3	mitogen-activated protein kinase 8 interacting protein 3 [Source:RGD Symbol;Acc:1563691]
ENSRNOG00000033573	Sgk2	serum/glucocorticoid regulated kinase 2 [Source:RGD Symbol;Acc:620232]
ENSRNOG00000033581	AABR07044388.2	tenascin XB [Source:MGI Symbol;Acc:MGI:1932137]
ENSRNOG00000033615	Mt-nd3	mitochondrially encoded NADH:ubiquinone oxidoreductase core subunit 3 [Source:RGD Symbol;Acc:620557]
ENSRNOG00000033695	AC095825.1	60S ribosomal protein L29 pseudogene [Source:RGD Symbol;Acc:11435887]
ENSRNOG00000033734	Tnnt2	troponin T2, cardiac type [Source:RGD Symbol;Acc:3882]
ENSRNOG00000033796	Kcnj5	potassium inwardly-rectifying channel, subfamily J, member 5 [Source:RGD Symbol;Acc:61971]
ENSRNOG00000033819	AABR07043141.1	similar to ribosomal protein L22 like 1 [Source:RGD Symbol;Acc:1585295]
ENSRNOG00000033893	Cacna1h	calcium voltage-gated channel subunit alpha1 H [Source:RGD Symbol;Acc:68943]
ENSRNOG00000033913	AABR07053734.2	ribosomal protein S12-like 3 [Source:RGD Symbol;Acc:2321715]
ENSRNOG00000033915	Gpt	glutamic--pyruvic transaminase [Source:RGD Symbol;Acc:621720]
ENSRNOG00000033916	AC141489.1	ribosomal protein S21, pseudogene 1 [Source:RGD Symbol;Acc:2323583]
ENSRNOG00000033942	Grin2a	glutamate ionotropic receptor NMDA type subunit 2A [Source:RGD Symbol;Acc:2737]
ENSRNOG00000034007	Nr3c2	nuclear receptor subfamily 3, group C, member 2 [Source:RGD Symbol;Acc:3094]
ENSRNOG00000034013	Acaca	acetyl-CoA carboxylase alpha [Source:RGD Symbol;Acc:621248]
ENSRNOG00000034060	AC119015.3	similar to transcription elongation factor B (SIII), polypeptide 2 [Source:RGD Symbol;Acc:1561118]
ENSRNOG00000034093	AABR07011951.1	heat shock cognate protein 70, pseudogene 1 [Source:RGD Symbol;Acc:1591978]
ENSRNOG00000034116	Gk	glycerol kinase [Source:MGI Symbol;Acc:MGI:106594]
ENSRNOG00000034150	AABR07041778.1	ferritin light chain 1-like 1 [Source:RGD Symbol;Acc:1561055]
ENSRNOG00000034161	Cox6b1-ps1	cytochrome c oxidase subunit VIb polypeptide 1, pseudogene 1 [Source:RGD Symbol;Acc:1565270]
ENSRNOG00000034177	Efna5	ephrin A5 [Source:RGD Symbol;Acc:620391]
ENSRNOG00000034180	Rpl37	ribosomal protein L37 [Source:RGD Symbol;Acc:621204]
ENSRNOG00000034234	Mt-co1	mitochondrially encoded cytochrome c oxidase I [Source:RGD Symbol;Acc:621871]
ENSRNOG00000034242	Vcp	valosin-containing protein [Source:RGD Symbol;Acc:621595]
ENSRNOG00000034246	Rps27a-ps1	ribosomal protein S27a, pseudogene 1 [Source:RGD Symbol;Acc:620240]
ENSRNOG00000034269	Ago3	argonaute RISC catalytic component 3 [Source:RGD Symbol;Acc:1309163]
ENSRNOG00000034289	AABR07014298.1	NADH dehydrogenase (ubiquinone) 1 beta subcomplex, 4-like 1, pseudogene 1 [Source:RGD Symbol;Acc:1560413]
ENSRNOG00000035500	Mirlet7c1	microRNA let-7c-1 [Source:RGD Symbol;Acc:2325435]
ENSRNOG00000035501	Mir24-2	microRNA 24-2 [Source:RGD Symbol;Acc:2325349]
ENSRNOG00000035510	Mir196c	microRNA 196c [Source:RGD Symbol;Acc:2325418]
ENSRNOG00000035656	Mir98	microRNA 98 [Source:RGD Symbol;Acc:2325581]
ENSRNOG00000036676	Csnk1d	casein kinase 1, delta [Source:RGD Symbol;Acc:71031]
ENSRNOG00000036689	P4hb	prolyl 4-hydroxylase subunit beta [Source:RGD Symbol;Acc:3244]
ENSRNOG00000036742	Uqcrc2	ubiquinol cytochrome c reductase core protein 2 [Source:RGD Symbol;Acc:1359150]
ENSRNOG00000036814	Atp6v0a1	ATPase H+ transporting V0 subunit a1 [Source:RGD Symbol;Acc:68405]
ENSRNOG00000036828	Pde1b	phosphodiesterase 1B [Source:RGD Symbol;Acc:3278]
ENSRNOG00000036836	AABR07058937.1
ENSRNOG00000036841	Cbx5	chromobox 5 [Source:RGD Symbol;Acc:1306619]
ENSRNOG00000036960	Abcc9	ATP binding cassette subfamily C member 9 [Source:RGD Symbol;Acc:3787]
ENSRNOG00000037134	Shc4	SHC adaptor protein 4 [Source:RGD Symbol;Acc:1583644]
ENSRNOG00000037172	AC132539.2	similar to 60S ribosomal protein L29 (P23) [Source:RGD Symbol;Acc:1564138]
ENSRNOG00000037231	Pla2g4d	phospholipase A2 group IVD [Source:RGD Symbol;Acc:1593372]
ENSRNOG00000037247	Rras	RAS related [Source:RGD Symbol;Acc:1311443]
ENSRNOG00000037401	AABR07058413.1	similar to 60S ribosomal protein L29 (P23) [Source:RGD Symbol;Acc:1562139]
ENSRNOG00000037456	P2rx2	purinergic receptor P2X 2 [Source:RGD Symbol;Acc:620251]
ENSRNOG00000037481	AC095390.1	replication protein A3-like [Source:RGD Symbol;Acc:2323766]
ENSRNOG00000037483	Ep400	E1A binding protein p400 [Source:RGD Symbol;Acc:1304733]
ENSRNOG00000037505	Ulk1	unc-51 like autophagy activating kinase 1 [Source:RGD Symbol;Acc:1589743]
ENSRNOG00000037580	Psmd8	proteasome 26S subunit, non-ATPase 8 [Source:RGD Symbol;Acc:1309842]
ENSRNOG00000037613	Kdm6b	lysine demethylase 6B [Source:RGD Symbol;Acc:1307629]
ENSRNOG00000037845	Cysltr1	cysteinyl leukotriene receptor 1 [Source:MGI Symbol;Acc:MGI:1926218]
ENSRNOG00000038045	AC128960.1	ribosomal protein L34, pseudogene 1 [Source:RGD Symbol;Acc:1595454]
ENSRNOG00000038047	Mt1	metallothionein 1 [Source:RGD Symbol;Acc:3117]
ENSRNOG00000038057	AABR07044111.1
ENSRNOG00000038122	AABR07018627.1	cytochrome b-c1 complex subunit 7 pseudogene [Source:RGD Symbol;Acc:9466192]
ENSRNOG00000038202	Calml4	calmodulin-like 4 [Source:RGD Symbol;Acc:1583918]
ENSRNOG00000038259	AABR07053749.1	similar to Proteasome subunit beta type 3 (Proteasome theta chain) [Source:RGD Symbol;Acc:1564425]
ENSRNOG00000038372	Ndufs2	NADH:ubiquinone oxidoreductase core subunit S2 [Source:RGD Symbol;Acc:1307109]
ENSRNOG00000038375	AABR07026311.1
ENSRNOG00000038398	Slc25a31	solute carrier family 25 member 31 [Source:RGD Symbol;Acc:1596195]
ENSRNOG00000038412	AC118833.1
ENSRNOG00000038744	AABR07025819.1	ATP synthase, H+ transporting, mitochondrial Fo complex, subunit d-like 1 [Source:RGD Symbol;Acc:1559626]
ENSRNOG00000038973	Acd	ACD, shelterin complex subunit and telomerase recruitment factor [Source:RGD Symbol;Acc:1565053]
ENSRNOG00000039001	Agrp	agouti related neuropeptide [Source:RGD Symbol;Acc:2068]
ENSRNOG00000039058	Prl2c1	Prolactin family 2, subfamily c, member 1 [Source:RGD Symbol;Acc:1562878]
ENSRNOG00000039075	Prl5a2	prolactin family 5, subfamily a, member 2 [Source:RGD Symbol;Acc:1583904]
ENSRNOG00000039203	AABR07040892.1	similar to 40S ribosomal protein S9 [Source:RGD Symbol;Acc:1566136]
ENSRNOG00000039249	Rpl31l4	ribosomal protein L31-like 4 [Source:RGD Symbol;Acc:2319106]
ENSRNOG00000039487	AABR07017576.1	similar to ribosomal protein L31 [Source:RGD Symbol;Acc:1597308]
ENSRNOG00000039544	Kcnd1	potassium voltage-gated channel, Shal-related family, member 1 [Source:MGI Symbol;Acc:MGI:96671]
ENSRNOG00000039730	Orai3	ORAI calcium release-activated calcium modulator 3 [Source:RGD Symbol;Acc:1306538]
ENSRNOG00000039859	Dnmt1	DNA methyltransferase 1 [Source:RGD Symbol;Acc:620979]
ENSRNOG00000039980	Slc25a5	solute carrier family 25 member 5 [Source:RGD Symbol;Acc:620353]
ENSRNOG00000040039	AABR07033607.1	ribosomal protein L29-like [Source:RGD Symbol;Acc:2325059]
ENSRNOG00000040219	AABR07046956.1	similar to 60S acidic ribosomal protein P2 [Source:RGD Symbol;Acc:1564095]
ENSRNOG00000042261	Hdgf	heparin binding growth factor [Source:RGD Symbol;Acc:70961]
ENSRNOG00000042387	Slc25a6	solute carrier family 25 member 6 [Source:RGD Symbol;Acc:1560896]
ENSRNOG00000042411	Rps6ka1	ribosomal protein S6 kinase A1 [Source:RGD Symbol;Acc:620675]
ENSRNOG00000042464	Fbxo25	F-box protein 25 [Source:RGD Symbol;Acc:1359105]
ENSRNOG00000042482	Tatdn2	TatD DNase domain containing 2 [Source:RGD Symbol;Acc:1586017]
ENSRNOG00000042503	Ndufv2	NADH:ubiquinone oxidoreductase core subunit V2 [Source:RGD Symbol;Acc:621733]
ENSRNOG00000042536	Pde4d	phosphodiesterase 4D [Source:RGD Symbol;Acc:3281]
ENSRNOG00000042547	AABR07001902.1	similar to 60S ribosomal protein L18a [Source:RGD Symbol;Acc:1565566]
ENSRNOG00000042556	Bmyc	brain expressed myelocytomatosis oncogene [Source:RGD Symbol;Acc:1584970]
ENSRNOG00000042560	Bag4	BAG cochaperone 4 [Source:RGD Symbol;Acc:1560875]
ENSRNOG00000042785	Sesn2	sestrin 2 [Source:RGD Symbol;Acc:1566319]
ENSRNOG00000042903	Cox7a2l2	cytochrome c oxidase subunit 7A2 [Source:RGD Symbol;Acc:68365]
ENSRNOG00000042929	Nos1ap	hypothetical LOC100361087 [Source:RGD Symbol;Acc:2320873]
ENSRNOG00000042951	Xrn1	5'-3' exoribonuclease 1 [Source:RGD Symbol;Acc:1309713]
ENSRNOG00000042977	Mtx1	Metaxin 1 [Source:RGD Symbol;Acc:1559791]
ENSRNOG00000043026	AC128207.2
ENSRNOG00000043124	Cckar	cholecystokinin A receptor [Source:RGD Symbol;Acc:2289]
ENSRNOG00000043150	Arfgap1	ADP-ribosylation factor GTPase activating protein 1 [Source:RGD Symbol;Acc:708452]
ENSRNOG00000043167	Itga9	integrin subunit alpha 9 [Source:RGD Symbol;Acc:1311191]
ENSRNOG00000043237	Prl8a3	prolactin family 8, subfamily a, member 3 [Source:RGD Symbol;Acc:3406]
ENSRNOG00000043451	Spp1	secreted phosphoprotein 1 [Source:RGD Symbol;Acc:3752]
ENSRNOG00000043512	AABR07005040.1	NADH dehydrogenase [ubiquinone] 1 alpha subcomplex subunit 2-like [Source:RGD Symbol;Acc:41147698]
ENSRNOG00000045568	Rbm14	RNA binding motif protein 14 [Source:RGD Symbol;Acc:620542]
ENSRNOG00000045636	Fasn	fatty acid synthase [Source:RGD Symbol;Acc:620665]
ENSRNOG00000045658	AABR07044301.1	von Hippel-Lindau tumor suppressor-like [Source:RGD Symbol;Acc:1593748]
ENSRNOG00000045668	Ifnar2	interferon alpha and beta receptor subunit 2 [Source:RGD Symbol;Acc:1583177]
ENSRNOG00000045679	Apoa1	apolipoprotein A1 [Source:RGD Symbol;Acc:2130]
ENSRNOG00000045749	AC105515.1	ATP synthase subunit epsilon, mitochondrial-like [Source:RGD Symbol;Acc:2319299]
ENSRNOG00000045770	Hira	histone cell cycle regulator [Source:RGD Symbol;Acc:1584950]
ENSRNOG00000045797	Lep	leptin [Source:RGD Symbol;Acc:3000]
ENSRNOG00000045816	Gria1	glutamate ionotropic receptor AMPA type subunit 1 [Source:RGD Symbol;Acc:621531]
ENSRNOG00000045819	H2aj	H2J.A histone [Source:MGI Symbol;Acc:MGI:3606192]
ENSRNOG00000045829	Thbs1	thrombospondin 1 [Source:RGD Symbol;Acc:1588455]
ENSRNOG00000045844	Impact	impact RWD domain protein [Source:RGD Symbol;Acc:1591977]
ENSRNOG00000045895	Dcp2	decapping mRNA 2 [Source:RGD Symbol;Acc:1562909]
ENSRNOG00000045920	Mcu	mitochondrial calcium uniporter [Source:RGD Symbol;Acc:1589771]
ENSRNOG00000045947	Acsbg2	acyl-CoA synthetase bubblegum family member 2 [Source:RGD Symbol;Acc:1588580]
ENSRNOG00000046002	Micos13	mitochondrial contact site and cristae organizing system subunit 13 [Source:RGD Symbol;Acc:1588578]
ENSRNOG00000046005	Scd2	stearoyl-Coenzyme A desaturase 2 [Source:RGD Symbol;Acc:621177]
ENSRNOG00000046112	Dedd2	death effector domain containing 2 [Source:RGD Symbol;Acc:1588968]
ENSRNOG00000046151	Tubb1	tubulin, beta 1 class VI [Source:RGD Symbol;Acc:1589557]
ENSRNOG00000046154	AABR07031674.2
ENSRNOG00000046171	AABR07035839.1	MLX interacting protein-like [Source:RGD Symbol;Acc:620400]
ENSRNOG00000046231	Cacna1s	calcium voltage-gated channel subunit alpha1 S [Source:RGD Symbol;Acc:70983]
ENSRNOG00000046276	Myh3	myosin heavy chain 3 [Source:RGD Symbol;Acc:3138]
ENSRNOG00000046366	Dmd	dystrophin [Source:RGD Symbol;Acc:2507]
ENSRNOG00000046449	Npy	neuropeptide Y [Source:RGD Symbol;Acc:3197]
ENSRNOG00000046468	Ptgfr	prostaglandin F receptor [Source:RGD Symbol;Acc:3436]
ENSRNOG00000046619	Pla2g12b	phospholipase A2, group XIIB [Source:RGD Symbol;Acc:1588484]
ENSRNOG00000046829	Kdr	kinase insert domain receptor [Source:RGD Symbol;Acc:2965]
ENSRNOG00000046852	B3gat2	beta-1,3-glucuronyltransferase 2 [Source:RGD Symbol;Acc:620903]
ENSRNOG00000046883	Mydgf	myeloid-derived growth factor [Source:RGD Symbol;Acc:1589603]
ENSRNOG00000046889	Dbi	diazepam binding inhibitor, acyl-CoA binding protein [Source:RGD Symbol;Acc:2490]
ENSRNOG00000046891	Hk1	hexokinase 1 [Source:RGD Symbol;Acc:2796]
ENSRNOG00000046912	Nr1d2	nuclear receptor subfamily 1, group D, member 2 [Source:RGD Symbol;Acc:628828]
ENSRNOG00000046918	Apoo	apolipoprotein O [Source:RGD Symbol;Acc:1565289]
ENSRNOG00000046955	Cbx6	chromobox 6 [Source:RGD Symbol;Acc:1307314]
ENSRNOG00000046972	Chrm2	cholinergic receptor, muscarinic 2 [Source:RGD Symbol;Acc:620023]
ENSRNOG00000047005	Kcnk5	potassium two pore domain channel subfamily K member 5 [Source:RGD Symbol;Acc:1564985]
ENSRNOG00000047014	Homer1	homer scaffold protein 1 [Source:RGD Symbol;Acc:628725]
ENSRNOG00000047046	Plin4	perilipin 4 [Source:RGD Symbol;Acc:1590867]
ENSRNOG00000047088	Rab10	RAB10, member RAS oncogene family [Source:RGD Symbol;Acc:620879]
ENSRNOG00000047124	AABR07005775.1	ATPase sarcoplasmic/endoplasmic reticulum Ca2+ transporting 1 [Source:RGD Symbol;Acc:621293]
ENSRNOG00000047143	Fkbp1b	FKBP prolyl isomerase 1B [Source:RGD Symbol;Acc:61835]
ENSRNOG00000047211	Fzd3	frizzled class receptor 3 [Source:RGD Symbol;Acc:628814]
ENSRNOG00000047300	Bdkrb2	bradykinin receptor B2 [Source:RGD Symbol;Acc:2201]
ENSRNOG00000047306	Stap2	signal transducing adaptor family member 2 [Source:RGD Symbol;Acc:1566020]
ENSRNOG00000047321	Hba-a3	hemoglobin alpha, adult chain 2 [Source:RGD Symbol;Acc:1359364]
ENSRNOG00000047356	Abl1	ABL proto-oncogene 1, non-receptor tyrosine kinase [Source:RGD Symbol;Acc:1584969]
ENSRNOG00000047363	Kcnk13	potassium two pore domain channel subfamily K member 13 [Source:RGD Symbol;Acc:68941]
ENSRNOG00000047374	Gnas	GNAS complex locus [Source:RGD Symbol;Acc:2716]
ENSRNOG00000047439	Pot1b	protection of telomeres 1B [Source:RGD Symbol;Acc:1582873]
ENSRNOG00000047459	H1f4	H1.4 linker histone, cluster member [Source:RGD Symbol;Acc:2776]
ENSRNOG00000047466	Bdnf	brain-derived neurotrophic factor [Source:RGD Symbol;Acc:2202]
ENSRNOG00000047503	Apoc3	apolipoprotein C3 [Source:RGD Symbol;Acc:2136]
ENSRNOG00000047505	Tubb4a	tubulin, beta 4A class IVa [Source:RGD Symbol;Acc:619730]
ENSRNOG00000047628	Khsrp	KH-type splicing regulatory protein [Source:RGD Symbol;Acc:621828]
ENSRNOG00000047647	Il2ra	interleukin 2 receptor subunit alpha [Source:RGD Symbol;Acc:2895]
ENSRNOG00000047741	E2f2	E2F transcription factor 2 [Source:RGD Symbol;Acc:1593939]
ENSRNOG00000047756	Mef2a	myocyte enhancer factor 2a [Source:RGD Symbol;Acc:1359360]
ENSRNOG00000047768	Lamb2	laminin subunit beta 2 [Source:RGD Symbol;Acc:2988]
ENSRNOG00000047799	Gnb5	G protein subunit beta 5 [Source:RGD Symbol;Acc:620759]
ENSRNOG00000047816	Ccs	copper chaperone for superoxide dismutase [Source:RGD Symbol;Acc:620403]
ENSRNOG00000047860	Plin5	perilipin 5 [Source:RGD Symbol;Acc:1589602]
ENSRNOG00000047891	Foxg1	forkhead box G1 [Source:RGD Symbol;Acc:2619]
ENSRNOG00000047907	Mapk7	mitogen-activated protein kinase 7 [Source:RGD Symbol;Acc:621505]
ENSRNOG00000047966	Hspa1l	heat shock protein family A (Hsp70) member 1 like [Source:RGD Symbol;Acc:1595925]
ENSRNOG00000048043	F2r	coagulation factor II (thrombin) receptor [Source:RGD Symbol;Acc:2586]
ENSRNOG00000048113	Cbx8	chromobox 8 [Source:RGD Symbol;Acc:1565375]
ENSRNOG00000048145	Sstr1	somatostatin receptor 1 [Source:RGD Symbol;Acc:3762]
ENSRNOG00000048169	Tuba8	tubulin, alpha 8 [Source:RGD Symbol;Acc:1566041]
ENSRNOG00000048264	H4f3	H1.3 linker histone, cluster member [Source:RGD Symbol;Acc:1585568]
ENSRNOG00000048320	Ndufa11	NADH:ubiquinone oxidoreductase subunit A11 [Source:RGD Symbol;Acc:1303292]
ENSRNOG00000048389	Fgf18	fibroblast growth factor 18 [Source:RGD Symbol;Acc:2608]
ENSRNOG00000048449	Itgb3	integrin subunit beta 3 [Source:RGD Symbol;Acc:628868]
ENSRNOG00000048472	Comp	cartilage oligomeric matrix protein [Source:RGD Symbol;Acc:2378]
ENSRNOG00000048522	Avpr1b	arginine vasopressin receptor 1B [Source:RGD Symbol;Acc:61886]
ENSRNOG00000048535	AABR07044977.1
ENSRNOG00000048601	AABR07052084.1	fatty acid-binding protein 5-like [Source:RGD Symbol;Acc:41239310]
ENSRNOG00000048622	Sin3b	SIN3 transcription regulator family member B [Source:RGD Symbol;Acc:1587989]
ENSRNOG00000048636	Il2rb	interleukin 2 receptor subunit beta [Source:RGD Symbol;Acc:2896]
ENSRNOG00000048701	Rpl38	ribosomal protein L38 [Source:RGD Symbol;Acc:1305573]
ENSRNOG00000048708	Exosc1	exosome component 1 [Source:RGD Symbol;Acc:1591855]
ENSRNOG00000048733	Nup62	nucleoporin 62 [Source:RGD Symbol;Acc:619938]
ENSRNOG00000048738	Hdac6	histone deacetylase 6 [Source:RGD Symbol;Acc:619981]
ENSRNOG00000048782	Wnt7a	Wnt family member 7A [Source:RGD Symbol;Acc:69079]
ENSRNOG00000048812	Gpx1	glutathione peroxidase 1 [Source:RGD Symbol;Acc:2729]
ENSRNOG00000048888	AABR07060996.1	NADH dehydrogenase [ubiquinone] 1 beta subcomplex subunit 3 pseudogene [Source:RGD Symbol;Acc:9330732]
ENSRNOG00000048961	Bhlhe41	basic helix-loop-helix family, member e41 [Source:RGD Symbol;Acc:70900]
ENSRNOG00000049010	AABR07007399.1
ENSRNOG00000049045	AABR07045032.1	hexokinase domain containing 1 [Source:RGD Symbol;Acc:2321830]
ENSRNOG00000049052	Sgk3	serum/glucocorticoid regulated kinase family, member 3 [Source:RGD Symbol;Acc:620242]
ENSRNOG00000049150	AABR07045621.1	proteasome subunit alpha type-6 pseudogene [Source:RGD Symbol;Acc:11487133]
ENSRNOG00000049181	Sh2b1	SH2B adaptor protein 1 [Source:RGD Symbol;Acc:620132]
ENSRNOG00000049215	Cbx2	chromobox 2 [Source:RGD Symbol;Acc:1588561]
ENSRNOG00000049236	Myh9	myosin, heavy chain 9 [Source:RGD Symbol;Acc:3140]
ENSRNOG00000049277	Syne4	spectrin repeat containing nuclear envelope family member 4 [Source:RGD Symbol;Acc:1304580]
ENSRNOG00000049302	Chd9	chromodomain helicase DNA binding protein 9 [Source:RGD Symbol;Acc:1306795]
ENSRNOG00000049410	Chrm3	cholinergic receptor, muscarinic 3 [Source:RGD Symbol;Acc:2343]
ENSRNOG00000049442	AABR07026317.1	ribosomal protein S28, pseudogene 1 [Source:RGD Symbol;Acc:2302583]
ENSRNOG00000049505	Nup43	nucleoporin 43 [Source:RGD Symbol;Acc:1596513]
ENSRNOG00000049761	Htr6	5-hydroxytryptamine receptor 6 [Source:RGD Symbol;Acc:62044]
ENSRNOG00000049768	Adcy9	adenylate cyclase 9 [Source:RGD Symbol;Acc:1304747]
ENSRNOG00000049770	Cryba4	crystallin, beta A4 [Source:RGD Symbol;Acc:61962]
ENSRNOG00000049780	Sri	sorcin [Source:RGD Symbol;Acc:1584485]
ENSRNOG00000049876	Prkar1a	protein kinase cAMP-dependent type I regulatory subunit alpha [Source:RGD Symbol;Acc:3391]
ENSRNOG00000049882	Adcyap1	adenylate cyclase activating polypeptide 1 [Source:RGD Symbol;Acc:2037]
ENSRNOG00000049929	AABR07030494.1
ENSRNOG00000050015	Cox7a1	similar to Cytochrome c oxidase polypeptide VIIa-heart, mitochondrial precursor (Cytochrome c oxidase subunit VIIa-H) (COX VIIa-M) [Source:RGD Symbol;Acc:1584257]
ENSRNOG00000050197	Pdia6	protein disulfide isomerase family A, member 6 [Source:RGD Symbol;Acc:628688]
ENSRNOG00000050231	Gng12	G protein subunit gamma 12 [Source:RGD Symbol;Acc:621516]
ENSRNOG00000050258	Ccnd3	cyclin D3 [Source:RGD Symbol;Acc:2293]
ENSRNOG00000050264	AABR07035357.2	60S ribosomal protein L29-like [Source:RGD Symbol;Acc:41169375]
ENSRNOG00000050282	Srcap	Snf2-related CREBBP activator protein [Source:RGD Symbol;Acc:1565642]
ENSRNOG00000050393	Rpl39	ribosomal protein L39 [Source:RGD Symbol;Acc:3593]
ENSRNOG00000050430	Vav1	vav guanine nucleotide exchange factor 1 [Source:RGD Symbol;Acc:3951]
ENSRNOG00000050469	Gng11	G protein subunit gamma 11 [Source:RGD Symbol;Acc:621515]
ENSRNOG00000050519	Rhoa	ras homolog family member A [Source:RGD Symbol;Acc:619921]
ENSRNOG00000050553	Atp6v1c2	ATPase H+ transporting V1 subunit C2 [Source:RGD Symbol;Acc:1359430]
ENSRNOG00000050578	Rheb	Ras homolog, mTORC1 binding [Source:RGD Symbol;Acc:621840]
ENSRNOG00000050620	AABR07052465.1
ENSRNOG00000050658	Tacr2	tachykinin receptor 2 [Source:RGD Symbol;Acc:3812]
ENSRNOG00000050675	Myl4	myosin, light chain 4 [Source:RGD Symbol;Acc:1591197]
ENSRNOG00000050840	Mir155	microRNA 155 [Source:RGD Symbol;Acc:7489038]
ENSRNOG00000050968	Ptger2	prostaglandin E receptor 2 [Source:RGD Symbol;Acc:620020]
ENSRNOG00000050982	AABR07014301.2	cytochrome c oxidase assembly protein COX20, mitochondrial-like [Source:RGD Symbol;Acc:41199361]
ENSRNOG00000051047	AABR07039218.2	ribosomal protein S27a, pseudogene 3 [Source:RGD Symbol;Acc:9854661]
ENSRNOG00000051063	AABR07044940.1	transcription elongation factor B polypeptide 1 pseudogene [Source:RGD Symbol;Acc:9165343]
ENSRNOG00000051333	AABR07004292.1	hypothetical protein LOC100360396 [Source:RGD Symbol;Acc:2322257]
ENSRNOG00000051416	AABR07071000.1	GABA(A) receptor-associated protein-like 2-like [Source:RGD Symbol;Acc:2323108]
ENSRNOG00000051440	Ppp1r12b	protein phosphatase 1, regulatory subunit 12B [Source:RGD Symbol;Acc:1309287]
ENSRNOG00000051490	Plcg1	phospholipase C, gamma 1 [Source:RGD Symbol;Acc:3347]
ENSRNOG00000051499	Tcf3	transcription factor 3 [Source:RGD Symbol;Acc:620914]
ENSRNOG00000051528	Ddx11	DEAD/H-box helicase 11 [Source:RGD Symbol;Acc:1306675]
ENSRNOG00000051548	Lmod1	leiomodin 1 [Source:RGD Symbol;Acc:1307236]
ENSRNOG00000051592	Sirt1	sirtuin 1 [Source:RGD Symbol;Acc:1308542]
ENSRNOG00000051623	Exosc8	exosome component 8 [Source:RGD Symbol;Acc:1306169]
ENSRNOG00000051650	Ywhaq	tyrosine 3-monooxygenase/tryptophan 5-monooxygenase activation protein, theta [Source:RGD Symbol;Acc:3979]
ENSRNOG00000051669	AABR07040855.1	proteasome 26S subunit, non-ATPase 10 [Source:NCBI gene (formerly Entrezgene);Acc:116722]
ENSRNOG00000051905	Wnt2	Wnt family member 2 [Source:RGD Symbol;Acc:621346]
ENSRNOG00000051948	Hcfc1	host cell factor C1 [Source:MGI Symbol;Acc:MGI:105942]
ENSRNOG00000051950	Cnga3	cyclic nucleotide gated channel subunit alpha 3 [Source:RGD Symbol;Acc:70948]
ENSRNOG00000051965	Smad4	SMAD family member 4 [Source:RGD Symbol;Acc:3033]
ENSRNOG00000051986	Plcg2	phospholipase C, gamma 2 [Source:RGD Symbol;Acc:3348]
ENSRNOG00000051988	AC128582.1
ENSRNOG00000052080	Camk2b	calcium/calmodulin-dependent protein kinase II beta [Source:RGD Symbol;Acc:2262]
ENSRNOG00000052096	Cox11	cytochrome c oxidase copper chaperone COX11 [Source:RGD Symbol;Acc:9174727]
ENSRNOG00000052275	H2az2	H2A.Z variant histone 2 [Source:RGD Symbol;Acc:1587865]
ENSRNOG00000052343	Eif4e	eukaryotic translation initiation factor 4E [Source:RGD Symbol;Acc:69647]
ENSRNOG00000052405	Cdh4	cadherin 4 [Source:RGD Symbol;Acc:621091]
ENSRNOG00000052510	Wnt10a	Wnt family member 10A [Source:RGD Symbol;Acc:1307015]
ENSRNOG00000052574	AABR07021955.1	lamin B receptor [Source:NCBI gene (formerly Entrezgene);Acc:89789]
ENSRNOG00000052620	Rack1	receptor for activated C kinase 1 [Source:RGD Symbol;Acc:69229]
ENSRNOG00000052707	Cacna1a	calcium voltage-gated channel subunit alpha1 A [Source:RGD Symbol;Acc:2244]
ENSRNOG00000052730	Psmb3	proteasome 20S subunit beta 3 [Source:RGD Symbol;Acc:61875]
ENSRNOG00000052745	Met	MET proto-oncogene, receptor tyrosine kinase [Source:RGD Symbol;Acc:3082]
ENSRNOG00000052764	AABR07016779.1
ENSRNOG00000052795	Itpr3	inositol 1,4,5-trisphosphate receptor, type 3 [Source:RGD Symbol;Acc:2934]
ENSRNOG00000053122	Scn1a	sodium voltage-gated channel alpha subunit 1 [Source:RGD Symbol;Acc:69364]
ENSRNOG00000053205	Gabpa	GA binding protein transcription factor subunit alpha [Source:RGD Symbol;Acc:1310802]
ENSRNOG00000053362	Gabarapl1	GABA type A receptor associated protein like 1 [Source:RGD Symbol;Acc:1596143]
ENSRNOG00000053410	Adcy10	adenylate cyclase 10 [Source:RGD Symbol;Acc:708450]
ENSRNOG00000053439	Gabpb1l	GA binding protein transcription factor, beta subunit 1-like [Source:RGD Symbol;Acc:1310235]
ENSRNOG00000053550	Itga1	integrin subunit alpha 1 [Source:RGD Symbol;Acc:2923]
ENSRNOG00000053583	Mapk3	mitogen activated protein kinase 3 [Source:RGD Symbol;Acc:3046]
ENSRNOG00000053662	Fgf6	fibroblast growth factor 6 [Source:RGD Symbol;Acc:620130]
ENSRNOG00000053691	Lama5	laminin subunit alpha 5 [Source:RGD Symbol;Acc:621023]
ENSRNOG00000053728	AABR07006724.1	protein kinase cGMP-dependent 1 [Source:RGD Symbol;Acc:1587390]
ENSRNOG00000053766	Ramp3	receptor activity modifying protein 3 [Source:RGD Symbol;Acc:61873]
ENSRNOG00000053828	Ppp1r12c	protein phosphatase 1, regulatory subunit 12C [Source:RGD Symbol;Acc:1584883]
ENSRNOG00000053869	Ppp1r3d	protein phosphatase 1, regulatory subunit 3D [Source:RGD Symbol;Acc:1586306]
ENSRNOG00000053932	Ddx6	DEAD-box helicase 6 [Source:RGD Symbol;Acc:1564560]
ENSRNOG00000053979	Egf	epidermal growth factor [Source:RGD Symbol;Acc:2542]
ENSRNOG00000054140	Myl6	myosin light chain 6 [Source:RGD Symbol;Acc:1589019]
ENSRNOG00000054172	Ctnnb1	catenin beta 1 [Source:RGD Symbol;Acc:70487]
ENSRNOG00000054204	Gria2	glutamate ionotropic receptor AMPA type subunit 2 [Source:RGD Symbol;Acc:61862]
ENSRNOG00000054212	Pde1a	phosphodiesterase 1A [Source:RGD Symbol;Acc:68329]
ENSRNOG00000054257	Adam10	ADAM metallopeptidase domain 10 [Source:RGD Symbol;Acc:2032]
ENSRNOG00000054264	Nfatc3	nuclear factor of activated T-cells 3 [Source:RGD Symbol;Acc:1308692]
ENSRNOG00000054352	Atp6ap1	ATPase H+ transporting accessory protein 1 [Source:RGD Symbol;Acc:620423]
ENSRNOG00000054371	Prkcg	protein kinase C, gamma [Source:RGD Symbol;Acc:3397]
ENSRNOG00000054420	Vdr	vitamin D receptor [Source:RGD Symbol;Acc:3959]
ENSRNOG00000054458	Kcnmb4	potassium calcium-activated channel subfamily M regulatory beta subunit 4 [Source:RGD Symbol;Acc:620728]
ENSRNOG00000054626	Rps8	ribosomal protein S8 [Source:RGD Symbol;Acc:61910]
ENSRNOG00000054689	Cox7b	cytochrome c oxidase subunit 7B [Source:RGD Symbol;Acc:727789]
ENSRNOG00000054695	Calcrl	calcitonin receptor like receptor [Source:RGD Symbol;Acc:2255]
ENSRNOG00000054757	Adcy6	adenylate cyclase 6 [Source:RGD Symbol;Acc:2035]
ENSRNOG00000054764	Flt3	Fms related receptor tyrosine kinase 3 [Source:RGD Symbol;Acc:61308]
ENSRNOG00000054782	Ppp3cb	protein phosphatase 3 catalytic subunit beta [Source:RGD Symbol;Acc:3383]
ENSRNOG00000054902	Trpc1	transient receptor potential cation channel, subfamily C, member 1 [Source:RGD Symbol;Acc:619783]
ENSRNOG00000055103	Cftr	CF transmembrane conductance regulator [Source:RGD Symbol;Acc:2332]
ENSRNOG00000055246	Ncor1	nuclear receptor co-repressor 1 [Source:RGD Symbol;Acc:3612]
ENSRNOG00000055365	Edem1	ER degradation enhancing alpha-mannosidase like protein 1 [Source:RGD Symbol;Acc:1563633]
ENSRNOG00000055471	Ywhah	tyrosine 3-monooxygenase/tryptophan 5-monooxygenase activation protein, eta [Source:RGD Symbol;Acc:3978]
ENSRNOG00000055524	Trip10	thyroid hormone receptor interactor 10 [Source:RGD Symbol;Acc:621145]
ENSRNOG00000055527	Arap3	ArfGAP with RhoGAP domain, ankyrin repeat and PH domain 3 [Source:RGD Symbol;Acc:1304938]
ENSRNOG00000055672	Gpx2	glutathione peroxidase 2 [Source:RGD Symbol;Acc:727780]
ENSRNOG00000055777	AABR07064980.1	ribosomal protein L36-like [Source:RGD Symbol;Acc:2325111]
ENSRNOG00000055858	Myb	MYB proto-oncogene, transcription factor [Source:RGD Symbol;Acc:1560020]
ENSRNOG00000055915	Ago1	argonaute RISC component 1 [Source:RGD Symbol;Acc:1304619]
ENSRNOG00000055942	AC120310.1	60S ribosomal protein L6-like [Source:RGD Symbol;Acc:6495217]
ENSRNOG00000056024	Bnip2	BCL2 interacting protein 2 [Source:RGD Symbol;Acc:1308944]
ENSRNOG00000056092	Hephl1	hephaestin-like 1 [Source:RGD Symbol;Acc:1564835]
ENSRNOG00000056207	Capza2	capping actin protein of muscle Z-line subunit alpha 2 [Source:RGD Symbol;Acc:1549770]
ENSRNOG00000056219	Olr1	oxidized low density lipoprotein receptor 1 [Source:RGD Symbol;Acc:620515]
ENSRNOG00000056223	Tfb1m	transcription factor B1, mitochondrial [Source:RGD Symbol;Acc:727795]
ENSRNOG00000056257	Cacng7	calcium voltage-gated channel auxiliary subunit gamma 7 [Source:RGD Symbol;Acc:628807]
[truncated: 178 more rows]
