# Supplementary material for: Skeletal muscle gene expression dysregulation in long-term spaceflights and aging is clock-dependent
Source: NPJ Microgravity. 2023 Apr 3;9:30. doi: 10.1038/s41526-023-00273-4 (PMC10070655; doi:10.1038/s41526-023-00273-4)
Supplement: Supplementary file 6 — Dataset 5 [file 41526_2023_273_MOESM6_ESM.xlsx]

## Sheet: Tabelle1
Supplementary file 5: List of differentially expressed genes observed in spaceflight datasets organized based on its duration and expression
Upregulated genes in spaceflight (flight vs. Control)													Downregulated genes in spaceflight (flight vs. Control)
GLDS-99	GLDS-101	GLDS-103	GLDS-104	GLDS-105	GSE156321	GSE94381_BG	GSE94381_FC	GSE80223_BG_EDL	GSE80223_FC_EDL	GSE80223_BG_SOL	GSE80223_FC_SOL	GSE10533	GLDS-99	GLDS-101	GLDS-103	GLDS-104	GLDS-105	GSE156321	GSE94381_BG	GSE94381_FC	GSE80223_BG_EDL	GSE80223_FC_EDL	GSE80223_BG_SOL	GSE80223_FC_SOL	GSE10533
Gna12	Gna12	Cdkal1	Scn4a	Sox9	Apoh	Abcc1	Abcc9	Acsl4	Acox1	Acaa1b	Acsl4	Foxo1	Angptl4	Bbc3	Ngfr	Sox9	Wnt9a	Cox5a	Adam17	Abcc1	Adam17	Actr10	Acadl	Acacb	Id1
Pparg	Stat5a	Atp1a4	Pcnt	Pcnt	Ngfr	Abcc9	Acsl1	Adam10	Acsl4	Acsl4	Acsl6	Per1	Plin4	Hlf	Rpa1	Hk2	Angptl4	Sdhd	Anxa1	Adcy9	Adcy2	Adam17	Acadm	Acadm	Pten
Pdgfb	Atp6v1b2	Bcl2l1	Ramp2	Tubb6	Wnt9a	Abl1	Agt	Adipoq	Adam10	Acsl6	Actn3	Sik1	Hbp1	Igf1r	Psmc3	Tubb6	Cdkn1b	Cdh4	Asph	Anapc1	Adcy9	Adcy6	Acadvl	Acadvl	Ppara
Itga5	Atp1a4	Cry1	Tcirg1	Ppard	Fgf6	Acacb	Anapc16	Anapc4	Anapc16	Actn3	Adam10	Foxo3	Prkar2b	Epha2	Hbp1	Emd	Lipe	Sult5a1	Atox1	Anapc2	Bag2	Adcy9	Acox1	Acox1	Serpinh1
Sox9	Cry1	Pfkl	Nr1h3	Crhr2	Raf1	Agt	Anapc5	Atp1a2	Arntl	Adipoq	Adipoq	Cdkn1a	Cdkn1b	Ptbp1	Cdkn1b	Tiam1	Hlf	Ramp2	Atp5g2	Anxa6	Bcl6	Akt2	Acsl1	Acsl1	Serp1
Tubb6	Mdm2	Fos	Ppard	Atp6v1b2	Pdgfb	Akap9	Angptl4	Atp6v1h	Atf4	Adipor1	Adipor1	Klf15	Lipe	Dnajb9	Hlf	Tgfb1	Tcap	Ube2c	Atp6v0a4	Arpc5l	Cacnb1	Anapc2	Acss2	Acss2	Wipi1
Col1a1	Srebf1	Edn1	Rpl3l	Homer1	Itga5	Anapc16	Aqp7	B4galt1	Atp1a2	Adora1	Adora1	Pygl	Rps6ka1	Sirt1	Cul3	Cd36	Met	Vwf	Atp6v0b	Atp5c1	Calr	Anapc5	Actn2	Actn2	Ccnd1
Akt1	Lpin1	Kat6b	Cdkn1b	Cacna2d2	Mef2d	Aqp7	Atf2	Bnip3	Atp6v1h	Aff1	Aff1	Pck1	Hlf	Gfpt2	Igf1r	Dvl3	Dnajb9	Taco1	Atp6v0e	Atp6v0a2	Ccnd1	Ar	Adam17	Actr10	Tnc
Spag5	Gna13	Cab39l	Crhr2	Ndufs2	Tubb6	Arfgap1	Atp1a2	Ccng2	Bnip3	Agt	Agt	Mt1	Stat5a	Ern1	Ppp2r1a	Klc4	Atp1b4	Blvra	Atp6v1f	Atp6v0b	Cox19	Arfgap1	Adcy2	Actr1a	Flcn
Bbc3	Ncoa1	Rb1	Rps6ka1	Myl2	Akt1	Arnt	Atp6v1a	Cd36	Capzb	Anapc5	Ahcyl1	Eif4ebp1	Myl10	Nr1d2	Tcap	Itpkc	Cabin1	Paxip1	Atp6v1g1	B3galnt2	Dbp	Asph	Adcy7	Adam17	Hsp90b1
Tgfb1	Cacna1g	Cdkn1a	Nfat5	Lpl	Emd	Atf2	Atp6v1h	Cdkal1	Ccng2	Angpt2	Anapc16	Ddit4	Igf1r	Myc	Dnajb9	Calr	Nr1d1	Ndufb2	Banf1	Bmi1	Deptor	Atp1b2	Add1	Adcy2	Ppargc1a
Lamb1	Adcy2	Chuk	Stat5a	Hspa8	Spag5	Atp1a2	Bach1	Cdkn1a	Cd36	Apoa5	Anapc5	Bcl2l1	Tmod4	Tef	Psma2	Large1	Nr1d2	Plin4	Cab39l	Cab39l	Dmpk	Atp6v0a2	Akt1	Adcy6	Tpm4
Dvl3	Tbl1x	Scd2	Polr2a	Rxrg	Psmc3	Atp1b2	Bcl2l11	Clk1	Cd38	Apoh	Angptl4	Rps25	Actn3	Rapgef3	Tnnc2	Dnajb11	Camk2g	Atp5d	Calr	Cacng6	Dnajc11	B3galnt2	Anapc1	Adcy7	Nfatc3
Crhr2	Npas2	Hspa4l	Fgfr4	Grm1	Keap1	Atp6v0a1	Bnip2	Cops2	Cdkal1	Ar	Apoh	Lipe	Tinf2	Adipoq	Ubb	Prdx2	Angpt1	Lipe	Calu	Camk1	Eif2ak1	Bag2	Anapc4	Adcy9	Lama4
Large1	Rbbp5	Npas2	Adcy9	Cry1	Itpkc	Atp6v0a2	Bnip3	Crebrf	Cdkn1a	Areg	Areg	Serpine1	Tcap	Atp2b4	Trdn	Dnajb1	Myc	Rps6ka1	Camk1	Camk2g	Esrra	Btrc	Aqp7	Add1	Kdr
Sh2b2	Creb3l1	Tnik	Tmod4	Pfkl	Nfat5	Atp6v1h	Cab39	Dmd	Cebpb	Atf3	Arntl	Gadd45g	Gadd45b	Trpm7	Mknk2	Insr	Tef	Hlf	Camk1d	Cbx5	Fktn	Cab39l	Arhgef12	Akap9	Gfpt2
Prdx2	Tbl1xr1	Slc27a3	Kit	Ppp2ca	Gys1	B4galt1	Cald1	Dnajb9	Clk1	Atf4	Asph	Sesn1	Gpx3	Plk3	Nfyb	Mef2c	Itgb5	Hmox2	Capza1	Ccnd1	Flt1	Cacnb1	Arpc5l	Akt1	Thbs4
Rbm14	Phc2	Clock	Kptn	Adcy1	Stat3	B4galt3	Camk2a	Eif4ebp1	Clock	Atp1a1	Atf3	Nfil3	Ubb	Per3	Nr1d1	Psmb4	Abcc1	Dnmt1	Casq2	Cdc23	Fzd9	Cacng6	Atf5	Anapc1	Slc8a3
Cyba	Clock	Itpr1	Actn3	Srebf1	Pkn2	Bach1	Capzb	Fbxl3	Cops2	Atp1b2	Atf4	Pik3r1	Trdn	Gabarapl1	Per1	Zbtb17	Vegfa	Prlr	Cav3	Cdkn2b	Gnb1	Calml4	Atf6	Anapc2	Dnajb1
Bcl2l1	Aff1	Itpr2	Prkag3	Lpin1	Sh2b2	Bcl2l11	Ccng2	Fbxo32	Crebrf	Atp2a1	Atg12	Nfkbia	Ube2d1	Pde3b	Nmt1	Epha2	Cpt1a	Txn2	Cbx5	Chchd3	Hmgcr	Camk1	Atp1a1	Anapc7	Mtm1
Cox4i2	Mt1	Mt1	Casq1	Gna13	Corin	Cab39	Cd36	Fgf7	Ctnnb1	Atp6v1b2	Atp1a1	Myog	Sirt1	Fgf13	Psmc1	Kif5b	Itga7	Kptn	Cdc26	Cish	Hspa12b	Camk2g	Atp1a2	Anxa6	Hspa12b
Cacna2d2	Smad3	Pde4c	Tgfbr1	Map2k6	Mlxipl	Cacna1s	Cdc42	Fkbp5	Cul3	Atp6v1g1	Atp1b2	Hif3a	Nfyb	Acta2	Nr1d2	Hspa1l	Pfkfb4	Prkag3	Chchd3	Cox7a2l	Hsph1	Camkk2	Atp1b1	Arap3	Timeless
Kdelr3	Acsl3	Egln3	Myod1	Ncoa1	Myl10	Camk2a	Cdkal1	Fzd4	Dctn4	Avpr1a	Atp4b	Junb	Nprl3	Fnip1	Camk2g	Atp1a2	Cnga3	Sod2	Col4a3	Creb3l2	Inppl1	Carm1	Atp2a2	Arfgap1	Itpkb
Plin5	Dysf	Pomt1	Slc3a2	Cacnb1	Igf1r	Camk2b	Cdkn1a	Gna13	Dmd	B3gat1	Atp6v1b2	Plin4	Nup85	Serpine1	Myc	Tcap	Pfkfb3	Ppp2r1a	Col6a2	Crhr2	Itgb1	Ccnd1	Atp5a1	Arhgef1	Kcnj11
Myl2	Adra1a	Reln	Vipr2	Fos	Insr	Carm1	Cebpb	Gnai3	Dnajb6	B4galt1	Atp6v1g1	Kcnj12	Itgb4	Pln	Tef	Met	Trpm7	Tcap	Col6a3	Dbp	Klc1	Ccne2	Atp5b	Arhgef12	Nfya
Lpl	Pla2g4e	Arntl	Lama5	Edn1	Psmd4	Cat	Cebpg	Hspa2	Dnajb9	Bach1	Atp6v1h	Myl4	Nr1d1	Mcl1	Plec	Ehmt2	Rorc	Met	Cox16	Ddit3	Lrp5	Cdc23	Atp5d	Arpc5l	Lpar1
Hspa8	H1f4	Nfil3	Castor2	Adcy2	Psmb4	Ccng2	Clip1	Il6ra	Dnm1l	Bcar1	B3gat1	Angptl4	Stat5b	Camk1d	Gsk3b	Myl2	Per3	Sdhb	Cox19	Dmd	Map3k5	Cdkn2c	Atp5g3	Asph	Atp1b4
Ncf1	Arntl	Lmnb2	Plcg1	Wnt5a	P2rx5	Cdkal1	Csnk2a1	Map4k3	Dr1	Bcl2l1	B4galt1	Rps27	Plcd3	Pik3cd	Itgb5	Psmb1	Tbc1d1	Plin5	Cox20	Dnajb1	Mapk10	Chac1	Atp5h	Atf5	Nfyb
Slc25a5	Nfil3	Rai1	Tnnc2	Ywhaz	Cdkal1	Cdkn1a	Cyp27a1	Matr3	Dyrk1a	Bcl2l11	Bach1	Lep	Rps6ka5	Ppp1r15a	Slc26a6	Dnajb9	Ccng2	Rpa3	Creb1	Dnajc11	Mapkap1	Chad	Atp5k	Atf6	Klf2
Vtn	Ppp1r3c	Kcnma1	Erbb3	Bcl6	Zbtb17	Cdkn1b	Dnajb6	Mcl1	Eed	Bdkrb2	Bcl2l11	Gadd45b	Fbp2	Fzd7	Bach1	Atf6b	Sirt4	Myl2	Crem	Dnmt1	Ncor2	Chchd6	Atp5o	Atp1a2
Atox1		Ppp1r3c	Adora2b	Cdkn1a	Tek	Cebpb	Dnajb9	Myf6	Ehmt2	Bhlhe41	Bnip2	Plin5	Ptch1	Kcnj2	Adipor1	Lpl	Gabarapl1	Ndufa2	Ddit3	Dynll1	Ndufa10	Cish	Atp6v0a2	Atp1b1
Atp5g3		Map3k5	Map2k3	Sik1	Ptbp1	Cebpg	Dnajc2	Nfe2l2	Eif2s3x	Btrc	Cacna2d2	Paxip1	Nr1d2	Id1	Arpc5l	Hspa8	Bhlhe41	Cybb	Dynll1	Edn1	Nr1d1	Col6a1	Atp6v0b	Atp2a2
Grm1		Ppp1r12b	Scn1b	Jak2	Kif5b	Chac1	Dvl2	Pak2	Eif4ebp1	Cacna1b	Calcb	Pla2g5	Camk2g	Ptgir	Neb	Nfe2l2	Dmpk	Lpl	Edn1	Eif2s2	Nr4a1	Col6a2	Atp6v0c	Atp2a3
Cry1		Syne1	Rev3l	Sorbs1	Psmd2	Chd4	Dync1li1	Pik3r1	Eif4g1	Calca	Capza2	Fzd4	Sorbs3	Adrb2	Mylk2	Camk1g	Vegfd	Atp5e	Eif2s2	Esrra	Pde4a	Cox15	Atp6v1c1	Atp5a1
Igf1			Ube2d1	Kcnip2	Hspa1l	Clip1	Dyrk1a	Ppp2ca	Elavl1	Calcb	Capzb	Adipoq	Gdnf	Ftl1	Extl2	Slc25a5	Angpt2	Brca1	Eif4e	F2r	Pla2g6	Cox7a2l	Atp6v1d	Atp5d
Ppa1			Sgk1	Homer2	Homer1	Cox18	Efna1	Prkca	Fabp7	Calml4	Cckbr	Adrb2	Angpt1	Nup188	Ptgfr	Atp1b4	Slc27a1	Cox7c	Fau	Fgf11	Pltp	Crhr2	Atp6v1e1	Atp5g3
Mdm2			Cry1	Npas2	Dynll1	Crebbp	Ehhadh	Psma5	Fbxl3	Camk1d	Ccna1	Gadd45a	Myc	Creb5	Mknk1	Mapkapk2	Tmod2	Atp5g3	Fbp1	Fzd9	Ppif	Dbp	Atr	Atp5h
Pfkl			Igf1	Actr3	Myod1	Crk	Eif2s1	Psmd12	Fbxo32	Camkk2	Cdc23	Igfbp3	Tef	Klf2	Psmb2	Nup50	Pfkm	Acsl1	Flt3	Gnb1	Preb	Deptor	Bad	Atp5k
Ppp2ca			Ddit4	Atf3	Kdelr3	Crtc2	Eif2s3x	Ptpn11	Fgf1	Cckbr	Cdc42		Deptor	Per2	Rheb	Psmd11	Cacna1a	E2f2	Fxyd2	Grb2	Prkaca	Dmpk	Bag1	Atp6v0a2
Acaca			Egfr	Bmi1	Atp6v0d1	Cry2	Eif4ebp1	Rap1b	Fgf7	Ccna1	Cdh4		Itgb5	Tmod3	Per3	Mafk	H1f2	Scn1b	Gng10	Helz2	Rps6ka2	Dnajc11	Bag2	Atp6v1c1
Srebf1			Avpr1a	Tbl1xr1	Dnajc7	Csnk1d	Eif4g1	Rbl2	Fkbp5	Cdc42	Cdkal1		Adipoq	Lep	Nos1	Atox1	Gadd45a	Calm3	Gng11	Hk2	Rxrg	Dynll2	Bcl2l1	Bad
Gna13			Nfyb	Pik3ca	Psmb1	Csnk1e	Epas1	Rbm14	Gnai3	Cdh4	Cdkn1a		Abcc1	Dbp	Ccng2	Mydgf	Npy1r	Grm1	Gpx8	Hlf	Scn1b	Eif2ak1	Bdnf	Bag2
Grin2c			Acsl6	Tnik	Ppp1cb	Csnk2a1	Fbxl3	Rock1	Gsr	Cdkal1	Cebpg		Kcnk5	Cry2	Psmd9	Lama2	Fxyd7	Sgk1	Grin1	Hspa8	Scn4a	Eif4e	Bnip2	Bnip2
Myh10			Castor1	Pla2g12a	Gadd45b	Csnk2a2	Fbxo32	Rorc	Gys1	Cdkn1a	Chrm1		Camk2a		Mapkapk5	Hsp90b1	Serpine1	Map7	Hsbp1	Hsph1	Serpinh1	Esrra	Bnip3	Bnip3
Actr10			Srebf1	Lmna	Atp1b4	Ctdsp2	Fkbp5	Sesn1	Hbp1	Cdkn2c	Clk1		Pfkfb1		Eif2ak1	Ppa1	Prkab2	Uqcr11	Hsp90aa1	Itgav	Slc11a2	Exoc7	Cacna1a	Btrc
Pfkp			Lpin1	Phc2	E2f3	Cyp27a1	Flt1	Sgk3	Hspb8	Clcn2	Clock		Pdgfa		Gabarapl1	Actr2	Txnip	Polrmt	Hsp90b1	Itpkb	Stap2	Flot2	Cacna1e	Cacna1a
Fos			Ncoa1	Smarcd3	Psmd3	Dctn4	Fzd4	Sin3a	Il6ra	Cnga1	Cngb1		Slc40a1		Me3	Mknk2	Mcl1	Rad50	Hspa5	Jak2	Stip1	Flt1	Calcrl	Cacna2d2
Hsp90aa1			Pld2	Ppargc1a	Vtn	Ddx6	Gabarapl1	Sirt1	Itgb1	Cngb1	Col9a1		Cyp27a1		Atp2a1	Cabin1	Ppp1r3f	Dynll2	Igfbp1	Kat6a	Tln1	Fzd9	Calr	Calcrl
Edn1			Cacna1g	Clock	Psmd11	Dnajb6	Gabpb1	Slc2a1	Keap1	Col4a6	Cops2		Plcd4		Eif4ebp1	Fzr1	Pik3cd	Cox11	Il2rg	Kcnma1	Tubb2a	Ghr	Calu	Calr
Adcy2			Cacnb1	Atp2a2	Crk	Dnajb9	Gadd45a	Slc40a1	Map2k3	Cox5b	Cox16		Pfkfb3		Dctn6	Txnrd1	Gucy1a2	Rock2	Lamc2	Klc4	Ube2s	Gnb1	Casq2	Camkk2
Map3k1			Stat5b	Idh2	Mafk	Dvl2	Gna12	Tbc1d1	Mcl1	Cryab	Cox5b		Prkcq		Dnaja2	Ppp2ca	Ppp1r3a	Map2k6	Lamtor1	Kmt2a	Vegfa	Grb2	Cat	Casq2
Gpx8			Rps6ka5	Mt1	Psmb6	Dync1li1	Gna13	Tbl1xr1	Mef2a	Csf1	Creb3		Chac1		Herpud1	Hspa4	Bdnf	Polg2	Lamtor4	Kras	Vegfb	Gstp1	Cd36	Cat
Ero1a			Gadd45g	Pde4c	Ncor1	Dyrk1a	Gsk3b	Tcf12	Mt1	Csf1r	Crk		Mylk2		Pfkm	Gfpt2	Ppp1r3d	Exoc7	Lamtor5	Lmnb2		Hdgf	Cdc37	Cbl
Ppif			Ptch1	Smad3	Ywhah	Eef2	Gsr	Tgfbr1	Myf6	Csnk1e	Csf1		Pck1		Fnip1	Pdia6	Per2	Pld2	Lepr	Lrp6		Hipk2	Cebpb	Cbx6
Wnt5a			Adcy2	Tbc1d4	Ubb	Egf	Gys1	Tpr	Ncl	Cyp27a1	Csnk2a1		Mknk1		H1f2	Prkar1a	Dbp	Cacnb1	Mapkap1	Macf1		Hk2	Chad	Ccar2
Rb1			Ube2e1	Phka1	Syne4	Eif2ak1	H1f0	Trdn	Nfe2l2	Ddx6	Ctnnb1		Rpa2		Gadd45a	Acox1	Exosc5	Rps6ka5	Mtx1	Mapk8ip3		Hlf	Chchd3	Ccnd2
Ywhaz			Camk2g	Egln3	Lama2	Eif2ak4	Hbp1	Ubc	Nmt1	Dis3	Cul3		Per3		Hif1an	Myh10	Klhdc3	Tbc1d7	Mtx2	Mapkap1		Hsf1	Clip1	Ccnd3
Fzd6			Prkcd	Myf6	Cry1	Eif2s1	Homer1	Xbp1	Nox4	Dnaja2	Cyp27a1		Ccng2		Slc30a1	Pik3r5	Pomgnt2	Ndufs6	Myl4	Mdm4		Hspa9	Col1a1	Cd36
Myh9			Cab39l	Cab39	Hsp90b1	Eif2s3x	Hspa9	Ywhaz	Nr3c1	Dnajb1	Dctn4		Anapc5		Prkab2	Myh3	Cry2	Nr1d2	Myl9	Mknk1		Hsph1	Col1a2	Cdc37
Col2a1			Nup155	Fgf2	Mybpc1	Eif4ebp1	Hspb8		Ntrk3	Dnajb6	Dmd		Ulk1		Txnip	Ppm1a	Ppp1r3e	Ppif	Ndufa2	Mtx1		Htr2c	Col4a5	Cdh2
Bcl6			Deptor	Dtl	Tcf3	Eif4g1	Il6ra		Pik3r1	Dtl	Dnaja4		Bhlhe40		Mcl1	Hif1a	Mlycd	Psme1	Ndufa7	Ncor2		Inpp5a	Col6a1	Cdkn2d
Pak2			Bcl6	Tfdp1	Mdm2	Epas1	Immt		Pla2g12a	Dysf	Dnajb1		Gabarapl1		Mybpc2	Psmc1		Myc	Ndufb11	Ndufab1		Itgb5	Col6a2	Cebpg
Dnm1l			Gpt	Atf5	Mknk2	Exosc4	Itgb1		Plin5	Edem1	Dnajb6		Bhlhe41		Pik3cd	Fos		Ppara	Ndufb7	Nfatc1		Itgb6	Comp	Chad
Cdkn1a			Mapk12	Stim2	Txnrd1	Extl1	Jak1		Plk2	Eed	Dnajb9		Atp2a1		Fzd7	Hsp90aa1		Tef	Nme1	Nfyc		Jak1	Cox15	Chd4
Noct			Ets2	Thbs1	Pfkl	Fbxl3	Jun		Pln	Efna3	Dnm1l		Eif4ebp1		Atf4	Tbc1d7		Deptor	Nono	Nlk		Jak2	Cox17	Chuk
Nfkbie			Cdkn1a	Id1	Acsl6	Fbxo32	Kat2b		Ppp1r3c	Efna4	Dr1		Mre11a		Sem1	Plk2		Ndufa6	Nr1d1	Nono		Kcnma1	Cox19	Cish
Sik1			Noct	Trim72	Gfpt2	Fbxw11	Keap1		Ppp2ca	Egfr	Edem1		Srpr		Ppp1r3a	Fgf10		Gpt	Nudt2	Nr1d2		Lamtor1	Cox20	Col1a1
Pdpk1			Tnfrsf21	Ptpn11	Igfbp3	Fkbp1a	Klc1		Ppp2cb	Eif2s2	Edn3		Tmod2		Foxo4	Gpx8		Cyc1	Nup107	Nr4a1		Lamtor2	Cox5a	Col1a2
Fads2			Fkbp5	Adra1a	Acaca	Fkbp5	Map2k7		Prkab1	Eif4ebp1	Efna3		Rora		Ptgir	Nr1d2		Dnm1l	Nup35	Nrip1		Lrp6	Cox5b	Col4a5
Esrra			Psmb8	Fzd9	Srebf1	Flcn	Mapk14		Psma7	Ets2	Egfr		Xrn1		Mylk4	Fgf9		Ndufb4	Nup43	Nup133		Map2k2	Cox6b1	Col6a1
Sorbs1			Ppp2r2b	Orai1	Pdia6	Foxo3	Mapk8		Psmd11	Exosc1	Eif2s1		Me1		Scn4b	Psmb5		Atp5j	Pcna	Nup210		Map2k6	Cox6c	Col6a2
Gk			Camk2a	Junb	Nampt	Fzd4	Mcl1		Psmd12	Fbp2	Eif2s2		Flcn		B4gat1	Atp6v1c1		Cox14	Pdia6	Ogt		Map3k5	Cox7a1	Col6a3
Kcnip2			Pdgfrb	Arntl	Gna13	Fzd7	Mdm2		Ptprf	Fbxw11	Eif2s3x		Pfkm		Dedd2	Fzd6		Noct	Pfkfb2	Orai1		Mapk10	Cox7a2l	Comp
Ddit3			Fads2	Irs1	Prkar1a	Fzd8	Mef2a		Rap1b	Fgf1	Eif4e		Ptprf		Per2	Fbxo32		Tnfrsf21	Plcb1	Pak1		Mapk14	Cox7c	Cox15
Agap2			Gna14	Cebpg	Ncoa1	Gabarapl1	Mef2d		Rbbp4	Fgf20	Eif4ebp1		Atm		Camk2b	Ppara		Ndufv3	Ppa1	Pcm1		Mapkap1	Cpt2	Cox17
Atp5a1			Jak2	Nfil3	Cdc27	Gabpa	Mlx		Rbl2	Fgf22	Elavl1		Ramp1		Eif4b	St13		Lpin2	Ppp2r3c	Per2		Mre11a	Crem	Cox19
Sirt3			Htr7	Sphk2	Itgb3	Gadd45a	Mt1		Rock1	Fkbp5	Fbp2		Eef2		Usp47	Gsk3b		Ndufv2	Prdx2	Per3		Myh9	Ctcf	Cox5b
Irf7			Lrp5	Rps7	Psmc5	Gna13	Myc		Rorc	Fmr1	Fbxl3		Gadd45a		Dbp	Itgb5		Lrpprc	Psma4	Pik3cd		Ncor2	Cyc1	Cox6b1
Rptor			Plce1	Kcnma1	Psmd12	Gpt	Myf6		Seh1l	Fos	Fbxw11		Sun1		Exosc5	Gnb3		Epas1	Psmb10	Ppara		Ndufa10	Cycs	Cox7a1
Itgb1			Hspa12a	Slc31a1	Itgb4	Gsk3b	Ncl		Sesn1	Fxyd2	Fgf1		Wnt4		Klhdc3	Rps6ka2		Sos1	Psmb3	Ppargc1a		Ndufc1	Dbi	Cox7a2l
Homer2			Scd2	Ppp1r3c	Spag9	Gsr	Nmt1		Sgk3	Fxyd3	Fgf8		Setd7		Cry2	Pde10a		Cox7a2l	Psmb6	Preb		Nlk	Dbp	Cpt2
Sgk3			Irf7	Prkag1	Cacna1g	Gys1	Pde4b		Slc40a1	Fzd5	Fkbp5		Prkab2		H2ac6	Thbs2		Jak2	Psmd10	Prkdc		Nr1d2	Dctn5	Creb1
Actr3			Phkg1	Ppp1r12b	Dvl2	H1f0	Pik3r1		Sod3	Fzd6	Fmr1		Mlxip		Eif2s2	Hsp90ab1		Cpt1a	Rpa3	Ptpn1		Nr4a1	Dhx9	Creb3l2
Pfkfb2			Clk1	Bnip3	Nr1d1	Hcfc1	Plcb4		Sorbs1	Fzd7	Fos		Txnip		Rab11b	Vegfa		Prdx5	Rpl10a	Rac1		Nrip1	Dmpk	Crhr2
Lamc1			Npas2	Hspa1b	Myh10	Herpud1	Plin5		Tbc1d1	Gabarapl2	Fxyd3		Mybpc2		Slc8a3	Pdpk1		Esrra	Rpl12	Rai1		Nup133	Dnaja2	Cry2
Lamc2			Cyp27a1	Hspa1a	Myh3	Hipk2	Ppm1a		Tbl1xr1	Gabpb1	Fzd7		Pik3cd		Kcnj11	Cox7a2l		Vegfb	Rpl14	Ret		Nup210	Dnajb11	Csf1r
Ppp2r5a			Plcd4	Syne1	Stat5b	Hira	Ppp1r14a		Tcf12	Gadd45a	Gabarapl2		Akap9		H1f0	Ring1		Gk	Rpl18	Rock2		Orai1	Dnajc2	Csnk1d
Atf3			Cacna1s	Nup62	Plcd3	Hk2	Ppp2ca		Tlr4	Gadd45b	Gabpb1		Fzd7			Impact		Anapc11	Rpl19	Rpa1		Pak1	Dnajc3	Ctcf
Psmd14			Ppp2r5a		Psma6	Hmgcs1	Ppp2r5c		Tnnt2	Gck	Gadd45a		H2az2			Gnal		Ndufb8	Rpl22	Rpl14		Pde4a	Dnajc7	Ctdsp2
Mtx2			Pfkfb3		Psmc1	Hmox1	Prkar2a		Tpr	Gdnf	Gadd45b		Adora1			Fth1		Pfkfb1	Rpl35	Rpl22		Per2	Dync1i2	Cul7
Creb3l1			Prkcq		Pfkp	Hrc	Prkca		Txnip	Gh	Gck		Ppp1r3a			Trpm6		Cdk2	Rpl37a	Rps6ka2		Pfkl	Dync1li1	Cxxc1
Fabp5			Abl1		Fos	Hspa4	Prkcd		Ubc	Ghr	Gdnf		Foxo4			Syvn1		Sirt3	Rpl39	Rxrb		Pik3cd	Dynll2	Cyba
Helz2			Neb		Tgfb3	Igf1r	Psmd11		Ulk1	Ghrhr	Ghr		Mylk4			Banf1		Irf7	Rpl6	Scmh1		Pla2g6	Epas1	Cyc1
Acss2			Itgb6		Hsp90aa1	Il6ra	Psmd4		Wnt1	Gna13	Gna13		Adrb2			Klc2		Hras	Rpl7	Slc26a6		Pltp	Esrra	Dbp
Pik3ca			Trpm7		Adcy2	Itfg2	Psmd7		Xbp1	Gna14	Gnai1		Igfals			Rela		Apool	Rps14	Slc31a1		Ppm1a	Ets1	Dctn1
Ccna2			Gnb4		Pde4d	Itgb4	Ptpn11		Ywhaq	Gnai1	Gnai3		Scn4b			Prdx5		Phkg1	Rps15	Srpr		Preb	Exosc4	Ddx6
Wwtr1			Tnik		Thbs4	Jak1	Rab10		Ywhaz	Gnai3	Gpx1		Rab2a			Bad		Pfkfb4	Rps19	Ssr1		Prkaca	Extl1	Dmd
Casq2			Pld1		Psmd6	Jun	Rac1			Gnas	Gpx3		Crebrf			Vegfb		Wdr24	Rps24	Strada		Prkacb	F2r	Dmpk
Pla2g12a			Pdgfc		Psmc6	Kat2b	Rbbp4			Gng12	Gsr		Nrip1			Sorbs1		Hspa4l	Rps26	Tef		Prkag2	Fabp3	Dnajb6
Lmna			Ppp3ca		Ednrb	Kat6b	Rbl2			Gpx1	Gys1		Slc8a1			P4hb		Sgk3	Rps27l	Tiam1		Psme1	Fbxo25	Dnajc11
Tnc			Rragd		Dnajc3	Kcnj12	Rora			Gpx3	Hbp1		Per2			Oga		Ndufs1	Rps29	Tnfrsf21		Pten	Fkbp4	Dnm1l
Fktn			Tmod1		Gdnf	Keap1	Rras2			Gria3	Hif3a		Eif4b			Kcnip2		Ndufb3	Rps3	Tpm4		Rangrf	Fktn	Dnm2
Plin2			B4galt1		Adcy4	Klc1	Scn3b			H13	Hipk2		Dbp			Limd1		Cnga3	Rps3a1	Tti1		Rpl14	Flot1	Dnmt1
Pik3r3			Prkaa2		Myh9	Klhdc3	Sesn1			Heph	Hmgcs2		Ube2s			Inpp5a		Plcd4	Rps4x	Tubb2a		Rps6ka1	Flt1	Dvl1
Fabp3			Pde4b		Vdr	Kmt2a	Sesn2			Hmgcs2	Homer1		Myl4			Psmd13		Dbi	Rps5	Wnk1		Rps6ka2	Fn1	Dync1h1
Phc2			Jak1		Pde1b	Lpin1	Sh2b2			Hmox1	Hsbp1		Exosc5			Tnrc6c		Cox20	Rps7	Wnt5a		Sh2b1	Fth1	Dync1i2
Ppargc1a			Cdkn2c		Bcl6	Map2k3	Sin3a			Homer1	Hsp90aa1		Klhdc3			Rptor		Vim	Rpsa	Xrcc5		Slc11a2	Fxyd6	Dynll2
Hsph1			Smarcd3		Ptk2	Map2k7	Slc27a1			Hsp90aa1	Hspa1a		Cry2			Bach1		Itga8	Scn3b			Slc26a6	Fzd9	Ehmt2
Cald1			Tbc1d1		Mapk12	Map3k7	Slc40a1			Hspa1a	Hspa1b		Cacng7			Itgb1		Ndufa8	Sec13			Slc31a1	Gabbr1	Eif2ak1
Calu			Clock		Gsk3b	Map4k3	Smc1a			Hspa1b	Hspa8		Rab11b			Homer2		Nup35	Serpinh1			Smarcd3	Gadd45gip1	Eif4b
Idh2			Aff1		Itgb5	Mcl1	Sorbs1			Hspa8	Hspa9					Sgk3		Itga4	Slc25a5			Sod3	Glud1	Eif4g1
Nox4			Ncor2		Ets2	Mcoln1	Srprb			Hspa9	Hspb8					Ndufb3		Itgav	Slc31a1			Srebf1	Gna11	Erbb3
Cox6a2			Ezh2		Dyrk1a	Mdm2	Syne1			Hspb8	Ifna1					Map4k4		Chac1	Slc46a1			Srpr	Gna12	Esrra
Bag3			Adcyap1r1		Sod1	Med1	Tbc1d1			Ifna1	Igf1					Xrcc5		Trpm7	Ssbp1			St3gal3	Gosr2	Exosc4
Il2rg			Nup210		Atf1	Mef2a	Tpr			Igf1	Il6					Atic		Lpin3	Sumo1			Tgfb3	Gpx8	Extl1
Col4a1			Itpr1		Cdkn1a	Mef2c	Txnip			Il6ra	Itga5					Ncl		Pck1	Tacr3			Tiam1	Grb10	F2r
Col4a2			Lrp6		Pde10a	Mef2d	Ubc			Itfg2	Itgb1					Eif4e2		Ndufb5	Them4			Tln1	Grb2	Fabp3
Adcy7			Itpr2		Hsp90ab1	Mknk2	Ulk1			Itga5	Itpr1					Dbi		Extl2	Tmem43			Tpcn1	Gsr	Fbxo25
Mt1			Crtc3		Vegfa	Mlxip	Wdr5			Itga9	Jak1					Tnni1		Ptgfr	Tpm4			Tti1	Gys1	Fgfr1
Tpm4			Mef2a		Pdpk1	Myf6	Ywhab			Itgb4	Jak2					Lamc2		Lamtor2	Tubb2a			Usp47	H1f0	Flcn
Bcar1			Ryr1		Map4k3	Myh14	Ywhag			Itgb7	Jun					Atp1b1		Ccne2	Tubb4b			Wnk1	Hbp1	Flot1
Dnaja4			Me3		Impact	Myh8	Ywhaq			Itpr1	Kcnj11					Atf6		Nudt2	Tubb6			Wnt5a	Hcfc1	Flot2
Atp1b3			Mylpf		Fads2	Mylk2				Jak1	Klc1					Prdx6		Dctn3	Uqcr10			Ywhab	Higd1a	Flt1
Trib3			Atp2a1		Plcb3	Ncl				Jak2	Lep					Arpc5l		Car9	Vegfa			Ywhae	Hipk1	Fn1
Nup93			Pak1		P4hb	Ncor1				Jun	Map2k3					Hspa5		Cpt2	Wnt2			Zbtb17	Homer2	Foxo3
Atp1a1			Adm		Fasn	Ndufa12				Kat6a	Map2k4					Psmd5		Ndufs5	Yif1a				Hsp90ab1	Fxyd6
Lpar6			Tnni2		Csnk1d	Ndufab1				Kcnip2	Map3k7					Rab14		Fabp3	Ywhaq				Hsp90b1	Fzd4
Dysf			Acsl4		Scd2	Nfe2l2				Kcnip3	Map4k3					Psmd14		Sesn2					Hspa14	Fzd6
Egln3			Atp2b3		Itga7	Nmt1				Kcnk5	Mapk14					Itgav		Smarcd3					Hspa4	Fzd9
Igfbp7			Hcfc1		Psmd13	Nup62				Kcnmb1	Mapk8					Cat		Per3					Hspa9	Gabbr1
Cab39			Kat6a		Itgb1	Parp1				Kitl	Mc2r					Cops2		Acox3					Hyou1	Gadd45gip1
Tubb4b			Nr3c2		Pdgfa	Paxip1				Klhdc3	Mdm2					Fgf7		Mapkapk5					Idh2	Gna11
Nme1			Mylk3		Slc40a1	Pde4b				Lama4	Me1					Adra1d		Atp2a2					Ikbkb	Gnb1
Atf5			Mt1		Acadl	Pdpk1				Lama5	Mef2a					Pcna		Ndufa4					Ikbkg	Gnb4
Chad			Pde4c		Map4k4	Pfkm				Lamtor2	Mknk1					Exosc9		Wnt16					Il2rg	Gpt
Wfs1			Nfatc3		Npas2	Phka1				Lep	Mt1					Casq2		Chchd6					Immt	Grb10
Dnajc11			Agt		Des	Phlpp1				Lpin2	Mtcp1					Pla2g12a		Itpr2					Inpp5a	Grb2
Rapgef1			Srpr		Psmd1	Pik3r1				Map2k3	Myc					Lmna		Dmpk					Inppl1	Gsk3a
Ndufb10			Pde4a		Actr3	Pla2g6				Map4k3	Myf6					Rorc		Idh2					Itgav	Gstp1
Thbs1			Gnb5		Myog	Plcb4				Matr3	Myl10					Rps20		Ndufc2					Itgb5	Gys1
Ndufa4l2			Rora		Lamc1	Plec				Mc2r	Mylpf					Map3k7		Pak1					Kcnma1	H1f0
Cox6a1			Tpm1		Lamc2	Plin4				Mybpc3	Myog					Exosc3		Lamtor1					Kdr	Hbp1
Cox10			Smad3		Atp1b1	Polg2				Myc	Nampt					Bag1		Ndufab1					Kif5b	Hcfc1
Bag2			Xrn1		Ppp2r5a	Polr2a				Myf6	Ncl					Nudt2		Uqcrc2					Klc4	Helz2
Trim72			Tgfbr2		Atf3	Polrmt				Myh8	Nfil3					Plk3		Hcfc1					Lama2	Higd1a
Tuba1c			Mapkapk3		Atf6	Pom121				Myh9	Ngf					Pik3r3		Wrn					Lamb1	Hipk2
Ptpn11			Pygm		Bmi1	Ppp1r15a				Myl6	Nmt1					Pomgnt1		Mylk3					Lamb2	Hk1
Fzd1			Abcc4		Psmb7	Ppp2ca				Mylk	Nr3c1					Fabp3		Herpud1					Lamb3	Hlf
Cox19			Acsl3		Pfkfb3	Ppp2cb				Mylk2	Nr4a1					Sesn2		Slc27a1					Lamtor1	Hmox2
Pik3r6			Dis3		Pkn3	Ppp2r1a				Myod1	Nras					Per3		Comp					Lamtor5	Homer2
F2r			Szt2		Tsc1	Ppp3cb				Myog	Nrf1					Mtor		Mre11a					Limd1	Hrc
H1f1			Dysf		Hspa5	Pprc1				Ncf2	Nrip1					Dnajc2		Wdr59					Lpl	Hspa12b
Fzd9			Gucy1a1		Psmd5	Prkag2				Nfat5	Ntrk2					Prkcz		Srpr					Lrpprc	Hspa14
Orai1			Phka1		Psmd14	Prkar2a				Ngf	Ntrk3					Ccng2		Pde4a					Map3k5	Hspa2
Plcb1			Ogt		Wdr5	Prkca				Nkx2-5	Nup153					Mapkapk5		Cox7a2					Map3k7	Hspa4
Actn2			Atm		Traf2	Prkcd				Nmt1	Nup210					Anapc7		Alas1					Map4k4	Hspa9
Rap1b			Ramp1		Neb	Psmd1				Nos2	Nup54					Atp2a2		Rangrf					Mapk1	Idh2
Sirt5			Scn7a		Creb3l1	Psmd11				Nr4a1	Nupl1					Hsph1		Ccar2					Mapkap1	Igf2
Fgfr3			Eef2k		Adra1d	Psmd3				Nrf1	Ogt					Wnt16		Ndufb7					Mapkapk2	Ikbkb
Arntl			Egln3		Bcl2l11	Psmd4				Nrip1	Osmr					Calu		Phka1					Mapkapk5	Ikbkg
Cebpg			Myf6		Mylk2	Psmd7				Ntrk2	Pak1					Chchd6		Atp5h					Mcl1	Il2rg
Nfil3			Gadd45a		Ptpn1	Psme3				Ntrk3	Pck1					Tmem43		Cacna1a					Med1	Inpp5a
Sphk2			Npy1r		Nfatc2	Psmf1				Nup210	Pcna					Bhlhe40		Hrh2					Mef2c	Inppl1
Pkn1			Calm2		Psma7	Ptch1				Nupl1	Pde4b					Gabarapl1		Apex1					Mknk2	Itga7
Fgf18			Wnt4		Pik3ca	Pten				Ogt	Pfkfb3					Bhlhe41		Ndufa13					Mlx	Itgav
Slc27a4			Setd7		Tnik	Ptpn11				P2rx1	Pgf					Dmpk		Gadd45a					Mlxipl	Itgb1
Arhgef12			H2az1		Wwtr1	Ptprf				P2rx6	Phkb					Idh2		Fgf1					Mlycd	Itgb5
Trp53			Cdon		Serp1	Pygm				Pak1	Phkg1					Psmd8		Cox6b1					Mrpl18	Itpkb
Lmnb2			Rpl22l1		Npr1	Rab10				Pde1a	Pik3cg					Cox6a2		Fzd8					Mtm1	Itpr2
Rai1			B3galnt2		Lmna	Rab11b				Pde4b	Pla2g5					Bag3		Tfb1m					Mtx1	Kcnma1
Kcnma1			Tnfsf10		Rorc	Rab14				Pdgfc	Plk2					Cul4b		Ndufc1					Mtx2	Kdr
Crem			Pik3cd		Ppp3ca	Rab2a				Pfkfb3	Plk3					Hdac6		Pomk					Myh3	Klc4
Mtx1			Plcb4		Asph	Rac1				Pgf	Pou1f1					Col4a5		Slc30a1					Myl2	Kmt2a
mt-Co1			Pck2		Tnc	Rapgef3				Phka2	Ppp1cc					Vegfd		Prkab2					Myl3	Lama2
mt-Atp8			Atp1a3		B4galt1	Rbbp4				Phkg1	Ppp1r12c					Gsr		Higd1a					Ncor2	Lamb1
mt-Nd4			Smc1a		Vcp	Rbl2				Pklr	Ppp1r15a					Adcy7		Uqcrfs1					Ndufa10	Lamb2
mt-Nd5			Atp1b2		Tpm2	Rbm14				Pla2g5	Ppp1r3c					Cryab		Pln					Ndufa8	Lamtor1
mt-Cytb			Pik3r1		Tln1	Rela				Plk2	Ppp2cb					Dnaja4		Atp5j2					Ndufa9	Limd1
mt-Nd4l			Pde3a		Pde4b	Rest				Plk3	Ppp2r3c					Dync1li1		Atp5l					Ndufab1	Lpar1
Slc31a1			Lyn		Plk3	Ring1				Poldip3	Ppp3ca					Flcn		Chad					Ndufb10	Lpin2
Fxyd6			Itga1		Pik3r3	Rora				Polr2a	Prkag2					Trib3		Rpl22l1					Ndufb3	Lpl
Ppp1r3c			Sun2		Phc2	Ryr1				Pou1f1	Prkca					Hspa13		B3galnt2					Ndufb5	Lrp5
Sco1			Kcnj12		Psmb2	Scn4a				Ppard	Prkch					Pygb		Atp6v0e2					Ndufb6	Lrp6
Ccnd1			Ppp1r3a		Psmc2	Sesn1				Ppp1cc	Psen1					Atp1a1		Nup133					Ndufb7	Lrpprc
Capza1			Gng2		Rheb	Sh2b2				Ppp1r15a	Psma7					Gadd45gip1		Ndufb10					Ndufs1	Map2k6
Serpinh1			Ppp2r3a		Nos3	Sin3a				Ppp2r3c	Psmb2					Atp6v1h		H2az2					Ndufs5	Map3k5
Map3k5			Col6a6		Clock	Slc27a1				Pprc1	Psmb7					Gna11		Pla2g5					Ndufs7	Map4k4
Tuba1a			Mylk4		Nos1	Slc2a4				Prkag2	Psmc2					G6pc3		Rragb					Ndufs8	Mapk3
Ppp1r12b			Cxcr4		Camkk2	Slc40a1				Prkca	Psmc6					Eif2s3x		Kcnj12					Ndufv1	Mapk8
Cox7a1			Ar		Pxn	Smad4				Prkcd	Psmd11					Nup37		Foxo1					Ndufv2	Mapk9
Ywhaq			H2bc6		Hsph1	Smc1a				Psmd11	Psmd12					Cox8a		Uqcrq					Nlk	Mapkap1
Perm1			Lmod1		Cul1	Sorbs3				Psmd7	Psmd6					Apex1		Mylk4					Nono	Mapkapk2
Bnip3			Nrip1		Cald1	Sos1				Psmd8	Psmd7					Fnip1		Fzd5					Npr2	Mbtps1
Hspa1b			Fzd4		Nup210	Sp1				Ptger3	Psmd8					Ndufa13		Scn4b					Nudt2	Mcl1
Lamtor3			Pla2g4e		Edem1	Spen				Ptprf	Psme4					Fgf1		Cox17					Nup133	Mcoln1
Hspa1a			Plcb1		Bhlhe41	Srprb				Pygm	Ptger3					Tubb4b		H2bc6					Nup85	Med1
Nup62			Cacna1c		Kras	Stat5a				Rab2a	Pxn					Serpine1		B4gat1					Orai1	Mef2c
H2bc14			H1f4		Crtc3	Stat5b				Rac2	Rab2a					Slc30a1		Nrip1					Paxip1	Mef2d
			Ttn		Psmd8	Stk11				Ramp1	Rac2					Kcnk2		Foxo3					Pcm1	Mknk1
			Foxo6		Nfkbib	Sun2				Rap1b	Rap1b					Atp6v0a2		Fzd4					Pfkl	Mlxipl
			Mdm4		Psmc4	Suz12				Rbm14	Rapgef4					Fbxo25		Micos10					Phb2	Mrpl18
			Arntl		Eed	Syne1				Rora	Rbbp4					Atf5		Atp5k					Pla2g12a	Mtor
			Ghr		Psma1	Syne2				Rpl12	Rheb					Pln		H1f4					Pln	Mtx1
			Chd9		Bag3	Tbc1d1				Rpl18	Rock2					Mcl1		Foxo6					Pltp	Myh11
			Scn3a		Lhpp	Tbl1x				Rpl22l1	Rora					Irs2		H1f3					Pomc	Myh14
			Hspa2		Cul4b	Tbl1xr1				Rpl37a	Rpl10a					Tlr4		Chchd3					Ppara	Myh3
			Kcnd2		Fgf13	Tcap				Rps14	Rpl12					Psmd7		Sirt5					Ppargc1a	Myh6
			Tnnt3		Acsl4	Tef				Rps25	Rpl18					Itga9		Ghr					Ppargc1b	Myl2
			Myl1		Rps6ka3	Terf2				Rps26	Rpl22l1					Wfs1		Per2					Ppif	Myl3
			Rai1		Eif4ebp1	Terf2ip				Rps27	Rpl35					Nup133		Cebpb					Ppm1a	Mylk
			Klhdc3		Col4a1	Tmod1				Rps6	Rpl37a					Ppp1r3f		Mrpl18					Ppp1cb	Ncor1
			H2bc21		Col4a2	Tnrc6b				Rps6ka3	Rpl6					Rxrb		Sdhc					Ppp2ca	Ncor2
			Fbp1		Vegfc	Tnrc6c				Rpsa	Rpl7					Rapgef1		Lep					Ppp2r5c	Ndufa10
			Scn2b		Gsr	Tpr				Rras2	Rps14					Slc7a5		Uqcr10					Ppp3cc	Ndufa5
			Col4a3		Mt1	Trip10				S1pr4	Rps19					Thbs1		Ndufs8					Prdx2	Ndufa8
					Nfatc3	Trpm7				Scn7a	Rps25					Ppp1r15a		Myl3					Prdx5	Ndufa9
					Hephl1	Tsc2				Seh1l	Rps27					Phc1		Dbp					Prkaca	Ndufab1
					Bcar1	Txnip				Sesn1	Rps27l					Erf		Hspa2					Prkag1	Ndufb10
					Cdh15	Txnrd1				Sesn2	Rps3a1					Fzd7		H3f3a					Prkar1a	Ndufb3
					Agt	Ubc				Sh2b2	Rps5					Kcnj2		Cox5b					Prkg2	Ndufb7
					Cryab	Ulk1				Sh3bp4	Rps6ka3					Cox6a1		Fabp4					Psmb4	Ndufb8
					Hyou1	Ulk2				Slc34a2	Rps6kb1					Gck		Cycs					Psmc1	Ndufs1
					Tcf12	Vcl				Slc5a1	Rps7					Wipi1		Uqcrh					Psmc4	Ndufs7
					Dnaja4	Vcp				Slc7a5	Rps9					Atf4		Tnnt1					Psmc5	Ndufs8
					Psma4	Vegfb				Slc8a3	Rras2					Id1		mt-Nd1					Psmd10	Ndufv1
					Dync1li1	Wasl				Socs2	S1pr1					Trim72		mt-Nd2					Psmd13	Ndufv2
					Tgfbr2	Wdr5				Socs3	Scn7a					Ptgir		mt-Co1					Psmd9	Nfatc2
					Pik3cb	Wipi1				Sorbs3	Scp2					Tuba1c		mt-Atp8					Psme3	Nfkbib
					Mapkapk3	Ywhab				Sp1	Seh1l					Cox19		mt-Nd3					Rab10	Nlk
					Flcn	Ywhae				Sphk1	Serp1					Wnk1		mt-Nd4					Rab14	Nono
					Nfatc1	Ywhag				Sstr1	Serpine1					F2r		mt-Cytb					Raf1	Nox4
					Senp1					Stat5b	Sesn1					Socs4		mt-Nd4l					Ramp2	Npr2
					Atp1a1					Syne1	Sh2b2					Rapgef4		Pomgnt2					Ranbp2	Nprl2
					Dysf					Tbc1d1	Slc7a5					Clip1		Fxyd6					Rapgef4	Nprl3
					Ppp3r1					Tbl1x	Slc8a3					Fzd9		Prkag1					Rbbp7	Nr1d2
					Shc4					Tgfa	Sod3					Ftl1		Cry2					Rhoa	Nup133
					Sec31a					Tln1	Sorbs3					Nup160		Sod3					Rpa2	Nup85
					Dync1li2					Tmod1	Sphk1					Actn2		Mlycd					Rpa3	Orai1
					Acta2					Tpm1	Spp1					Atp6v1a		Cox7a1					Rps6ka2	P4hb
					Myf6					Trp53	Srprb					Nup188		Txnrd2					Samm50	Pard3
					Cab39					Tshr	Ssr1					Sirt5		Slc8a3					Sco2	Parn
					Ppp1r14a					Tubb4a	Sucnr1					Fgfr3		Col4a3					Scp2	Paxip1
					Kcnk2					Ubc	Syne1					Dedd2		Lamtor5					Sdhb	Pcm1
					Socs1					Vcl	Syne2					Klf2		Sco2					Sdhc	Pde4a
					Cdon					Wnt2b	Tbc1d1					Per2		Hspa14					Sdhd	Pdgfrb
					Sesn1					Wnt4	Tcf12					Tatdn2		Ndufb1					Sh2b1	Per2
					Atf5						Tfdp1					Ryr3		H2bc9					Sirt3	Per3
					Cul7						Tgfbr1					Fgf18							Slc2a4	Pfkl
					Creb3l2						Thbs1					Eif4b							Slc31a1	Phb2
					Lpar1						Tln1					Usp47							Sod2	Pik3r2
					Irs2						Tlr4					Slc27a4							Sorbs1	Plcd1
					Tlr4						Tmod1					Arhgef12							Ssbp1	Plce1
					Psmd7						Tnfrsf21					Flot1							St13	Pld1
					Tgfb2						Tpm1					Myl3							Stat1	Plec
					Orai2						Tpr					Dbp							Stat3	Pln
					Myl6b						Trp53					Rpl3							Stim1	Pltp
					Rapgef1						Trpm7					Myl4							Tcf4	Poldip3
					Cited2						Tshr					Fnip2							Telo2	Polrmt
					Slc7a5						Tubb6					Exosc5							Tfam	Pomgnt1
					Elavl1						Txnip					Hipk2							Tfb1m	Pomk
					Thbs1						Ubc					Sphk1							Tgfb3	Ppara
					Ndufa4l2						Vcl					Acadm							Thbs4	Ppargc1b
					Ppp1r15a						Wnt2b					Kcnma1							Them4	Ppm1a
					Psme4						Wnt4					Crem							Tnnc1	Ppp2r1a
					Fzd7						Wnt7b					Tnnt1							Tnni1	Ppp2r5c
					Hspb8						Xbp1					mt-Co1							Tnnt1	Ppp2r5d
					Pde3a						Ywhag					mt-Co3							Tnrc6a	Prdx2
					Wipi1						Ywhaq					Fxyd6							Tpm2	Prdx5
					Acacb											Cry2							Tpm3	Preb
					Atf4											Strada							Tpr	Prkaca
					Sun2											Ccnd1							Tsc1	Prkacb
					Bmt2											Ppp1r12b							Tsc2	Prkag1
					Fgf11											Mlycd							Tti1	Prkcq
					Trim72											Perm1							Tubb2a	Prkcz
					Ppp2r3a											Bnip3							Txn2	Prkg1
					Ptpn11											Lamtor5							Ube2d2a	Prkg2
					Dmd											Rps13							Ube2s	Pten
					Cox19											Hspa1b							Ulk2	Pygb
					Eif4g1											Lamtor3							Uqcrb	Rab14
					Kcnk6											Sco2							Uqcrc2	Rad50
					Ppp1r3b											Tnnc1							Vegfa	Raf1
					Col6a3											Hspa1a							Vegfb	Rai1
					Kcnk3											Kcnj11							Vim	Ramp2
					Scn3b											Prmt1							Vtn	Rapgef3
					Clip1											Gm49909							Vwf	Rbbp4
					Ppp1r3d																		Wfs1	Rbbp7
					Ftl1																		Wipi1	Rhoa
					Prkca																		Wnk1	Rock1
					Ywhag																		Wnt5b	Rps6ka2
					Actn2																		Xrcc5	Rxra
					Atp6v1a																		Yif1a	Rxrb
					Junb																		Ywhae	Samm50
					Prkg1																		Ywhaz	Scmh1
					Creb5																		Zbtb17	Scn3b
					Socs3																			Sdhb
					Slc8a1																			Sdhc
					Arntl																			Sh2b1
					Rras2																			Sirt3
					Irs1																			Slc2a4
					Cebpg																			Slc31a1
					Chd9																			Smad4
					Nfil3																			Sod2
					Sphk2																			Sorbs1
					Camk2b																			St3gal3
					Nrf1																			Stat1
					Usp47																			Stat5a
					Arhgef12																			Stim1
					Trp53																			Suz12
					Psma3																			Syk
					Hipk2																			Tcf3
					Klhdc3																			Tcf4
					Psma5																			Tcirg1
					Rap1a																			Tef
					Psmb3																			Tek
					Capza1																			Tfb1m
					Serpinh1																			Tgfb3
					Ptges3																			Tgfbr2
					Map3k5																			Thbs3
					Ntf5																			Thbs4
					Scn2a																			Tnnc1
					Ctdsp2																			Tnni1
					Perm1																			Tnnt1
					Bnip3																			Tnrc6a
					Seh1l																			Tnrc6b
					Itga10																			Tnrc6c
					Hspa1b																			Tnxb
					Lamtor3																			Tpcn1
					Hspa1a																			Tpm2
					Syne1																			Tpm3
					Kcnj11																			Tradd
					Prmt1																			Trip10
					Nup62																			Trpc1
					Gm49909																			Tsc1
																								Tti1
																								Tubb4b
																								Ulk2
																								Uqcrc1
																								Uqcrc2
																								Uqcrq
																								Vcp
																								Vegfb
																								Vwf
																								Wfs1
																								Wipi1
																								Wnk1
																								Wnt5a
																								Wnt5b
																								Wwtr1
																								Xrcc5
																								Yif1a
																								Ywhab
																								Ywhaz
																								Zbtb17
